# Supplementary material for: Multimodal immunogenomic biomarker analysis of tumors from pediatric patients enrolled to a phase 1-2 study of single-agent atezolizumab
Source: Nat Cancer. 2023 Apr 10;4(4):502–15. doi: 10.1038/s43018-023-00534-x (PMC10132976; doi:10.1038/s43018-023-00534-x)
Supplement: Supplementary file 2 — Summary of the analysis dataset, including aggregate patient characteristics, sample types and testing performed. [file 43018_2023_534_MOESM2_ESM.xlsx]

## Sheet: TableS1
Variable

## Sheet: TableS4
moduleLabel
