# Supplementary material for: Multimodal immunogenomic biomarker analysis of tumors from pediatric patients enrolled to a phase 1-2 study of single-agent atezolizumab
Source: Nat Cancer. 2023 Apr 10;4(4):502–15. doi: 10.1038/s43018-023-00534-x (PMC10132976; doi:10.1038/s43018-023-00534-x)
Supplement: Source Data Fig. 5 — First tab shows statistical source data for Fig. 5a,b. Second tab shows statistical source data for Fig. 5c. [file 43018_2023_534_MOESM6_ESM.xlsx]

## Sheet: Source-Data_Fig5A, 5B
	baseMean	log2FoldChange	lfcSE	stat	pvalue	padj	Gene_gencode	Gene_mart
ENSG00000000003	927.365	-0.169952	0.322209	-0.527458	0.597875	0.987286	TSPAN6	TSPAN6
ENSG00000000005	31.249	-0.254895	0.888761	-0.286798	0.774267	0.996235	TNMD	TNMD
ENSG00000000419	3565.48	0.0749117	0.188961	0.39644	0.691781	0.995753	DPM1	DPM1
ENSG00000000457	631.869	0.23887	0.136876	1.74516	0.0809579	0.841769	SCYL3	SCYL3
ENSG00000000460	1633.69	-0.401247	0.270746	-1.482	0.138339	0.892381	C1orf112	C1orf112
ENSG00000000938	415.876	0.539718	0.557382	0.968309	0.33289	0.965373	FGR	FGR
ENSG00000000971	19958.1	0.0886984	0.670744	0.132239	0.894795	0.996894	CFH	CFH
ENSG00000001036	1074.44	0.0135497	0.32379	0.0418472	0.96662	0.999976	FUCA2	FUCA2
ENSG00000001084	2276.7	-0.258851	0.225164	-1.14961	0.250304	0.938092	GCLC	GCLC
ENSG00000001167	1109.45	0.34609	0.22337	1.5494	0.121285	0.879446	NFYA	NFYA
ENSG00000001460	189.316	-0.242022	0.371533	-0.651415	0.514778	0.977677	STPG1	STPG1
ENSG00000001461	351.163	0.277453	0.250829	1.10614	0.268665	0.94822	NIPAL3	NIPAL3
ENSG00000001497	2001.89	-0.178803	0.168811	-1.05919	0.289514	0.952043	LAS1L	LAS1L
ENSG00000001561	390.32	-0.127872	0.449959	-0.284186	0.776268	0.996417	ENPP4	ENPP4
ENSG00000001617	900.195	0.0657755	0.395108	0.166475	0.867783	0.996894	SEMA3F	SEMA3F
ENSG00000001626	124.497	1.51163	1.01866	1.48395	0.137822	0.892381	CFTR	CFTR
ENSG00000001629	5876.59	-0.0355673	0.323838	-0.109831			ANKIB1	ANKIB1
ENSG00000001630	1946.91	0.0168596	0.33083	0.0509613	0.959356	0.99966	CYP51A1	CYP51A1
ENSG00000001631	8809.69	-0.0720597	0.351659	-0.204914			KRIT1	KRIT1
ENSG00000002016	878.729	0.159856	0.360856	0.442991	0.657772	0.995223	RAD52	RAD52
ENSG00000002330	92.7405	0.268027	0.25736	1.04145	0.297667	0.954148	BAD	BAD
ENSG00000002549	3619.56	0.487975	0.243194	2.00652	0.0448005	0.785914	LAP3	LAP3
ENSG00000002586	14546.7	0.247887	0.330837	0.74927	0.453694	0.9752	CD99	CD99
ENSG00000002587	49.3152	0.441205	0.484797	0.910081	0.36278	0.968429	HS3ST1	HS3ST1
ENSG00000002726	19.9477	0.43783	0.873412	0.501287	0.616169	0.990506	AOC1	AOC1
ENSG00000002745	34.091	-1.37023	1.20987	-1.13255	0.257405	0.942826	WNT16	WNT16
ENSG00000002746	256.608	0.868481	0.678376	1.28023	0.200463	0.913431	HECW1	HECW1
ENSG00000002822	1211	0.197551	0.214231	0.922141	0.356455	0.968429	MAD1L1	MAD1L1
ENSG00000002834	1789.4	0.196853	0.227811	0.864104	0.387531	0.968429	LASP1	LASP1
ENSG00000002919	506.586	0.119081	0.248052	0.480063	0.631183	0.991865	SNX11	SNX11
ENSG00000002933	866.451	0.998623	0.459504	2.17326	0.0297606	0.736302	TMEM176A	TMEM176A
ENSG00000003056	2750.36	0.00998683	0.177205	0.0563576	0.955057	0.99966	M6PR	M6PR
ENSG00000003096	1095.22	-0.231322	0.591853	-0.390843	0.695913	0.995776	KLHL13	KLHL13
ENSG00000003137	225.135	0.0930091	0.495094	0.187862			CYP26B1	CYP26B1
ENSG00000003147	2682.41	0.0388647	0.450151	0.086337	0.931198	0.997399	ICA1	ICA1
ENSG00000003249	44.3606	-0.0832781	0.543953	-0.153098	0.878321	0.996894	DBNDD1	DBNDD1
ENSG00000003393	5953.42	-0.0378459	0.242185	-0.156268	0.875822	0.996894	ALS2	ALS2
ENSG00000003400	528.643	0.834691	0.418875	1.9927	0.0462944	0.785914	CASP10	CASP10
ENSG00000003402	5658.2	0.465238	0.291647	1.59521	0.110665	0.865415	CFLAR	CFLAR
ENSG00000003436	1228.96	0.80464	0.534533	1.50531	0.132243	0.88795	TFPI	TFPI
ENSG00000003509	2294.48	-0.0929846	0.203739	-0.456391	0.648109	0.993715	NDUFAF7	NDUFAF7
ENSG00000003756	9164.04	0.0169501	0.157234	0.107802	0.914153	0.996894	RBM5	RBM5
ENSG00000003987	677.671	0.0882022	0.742287	0.118825	0.905414	0.996894	MTMR7	MTMR7
ENSG00000003989	1038.03	-0.468152	0.555025	-0.84348	0.39896	0.968429	SLC7A2	SLC7A2
ENSG00000004059	847.177	0.013197	0.186947	0.0705922	0.943722	0.999068	ARF5	ARF5
ENSG00000004139	586.378	0.185735	0.389509	0.476845	0.633473	0.991865	SARM1	SARM1
ENSG00000004142	2263.84	0.0271575	0.216592	0.125386	0.900218	0.996894	POLDIP2	POLDIP2
ENSG00000004399	4930.61	0.317188	0.358872	0.883849	0.376778	0.968429	PLXND1	PLXND1
ENSG00000004455	10628.7	0.108109	0.151143	0.715279	0.474436	0.9752	AK2	AK2
ENSG00000004468	514.089	0.487085	0.589748	0.82592	0.408849	0.968429	CD38	CD38
ENSG00000004478	2000.06	0.277824	0.255168	1.08879	0.276246	0.950189	FKBP4	FKBP4
ENSG00000004487	5243.89	-0.353117	0.205296	-1.72004	0.0854243	0.852502	KDM1A	KDM1A
ENSG00000004534	14007	0.177309	0.186896	0.948705	0.342771	0.968251	RBM6	RBM6
ENSG00000004660	311.891	0.445892	0.408288	1.0921	0.274788	0.950189	CAMKK1	CAMKK1
ENSG00000004700	1938.49	-0.32527	0.22205	-1.46485	0.142962	0.892722	RECQL	RECQL
ENSG00000004766	1889.78	-0.0943884	0.203214	-0.464479	0.642305	0.993238	CCDC132	VPS50
ENSG00000004776	374.292	-0.40725	0.576304	-0.706658	0.479779	0.975216	HSPB6	HSPB6
ENSG00000004777	765.893	-0.40867	0.337691	-1.21019	0.226206	0.925175	ARHGAP33	ARHGAP33
ENSG00000004779	691.655	-0.216121	0.252817	-0.854851	0.392634	0.968429	NDUFAB1	NDUFAB1
ENSG00000004799	909.868	0.656973	0.600993	1.09314	0.27433	0.950189	PDK4	PDK4
ENSG00000004809	40.5352	0.361069	0.898564	0.401829	0.68781	0.995607	SLC22A16	SLC22A16
ENSG00000004838	55.0455	0.33698	0.617171	0.546007	0.585061	0.985357	ZMYND10	ZMYND10
ENSG00000004846	292.668	0.181875	1.34653	0.13507	0.892557	0.996894	ABCB5	ABCB5
ENSG00000004848	257.338	-1.49141	1.32016	-1.12972			ARX	ARX
ENSG00000004864	4161.42	-0.160812	0.220303	-0.729957	0.465416	0.9752	SLC25A13	SLC25A13
ENSG00000004866	1436.67	0.119874	0.271471	0.441571	0.6588	0.995223	ST7	ST7
ENSG00000004897	3565.77	-0.125785	0.131238	-0.958448	0.337837	0.966624	CDC27	CDC27
ENSG00000004939	109.705	0.830321	0.818932	1.01391	0.310627	0.959615	SLC4A1	SLC4A1
ENSG00000004948	41.4929	-1.3163	0.853273	-1.54265	0.122916	0.882527	CALCR	CALCR
ENSG00000004961	798.345	-0.185585	0.199766	-0.929015	0.352881	0.968429	HCCS	HCCS
ENSG00000004975	1020.43	0.029683	0.214849	0.138158	0.890116	0.996894	DVL2	DVL2
ENSG00000005001	21.301	0.976012	1.39732	0.698488	0.484872	0.976819	PRSS22	PRSS22
ENSG00000005007	2463.89	0.0270586	0.166798	0.162224	0.871129	0.996894	UPF1	UPF1
ENSG00000005020	1352.07	-0.218432	0.490407	-0.445411	0.656023	0.995223	SKAP2	SKAP2
ENSG00000005022	2442.71	-0.238218	0.290492	-0.820051	0.412187	0.968429	SLC25A5	SLC25A5
ENSG00000005059	458.877	-0.361233	0.420547	-0.858958	0.390364	0.968429	CCDC109B	MCUB
ENSG00000005073	307.731	-0.304069	0.907886	-0.33492	0.737685	0.996091	HOXA11	HOXA11
ENSG00000005075	2346.75	-0.40917	0.307204	-1.33192	0.182888	0.90487	POLR2J	POLR2J
ENSG00000005100	1188.62	0.0174725	0.225594	0.0774509	0.938265	0.998484	DHX33	DHX33
ENSG00000005102	55.667	0.242649	0.586667	0.413606	0.679162	0.995223	MEOX1	MEOX1
ENSG00000005108	2066.27	-0.337676	0.554684	-0.608772	0.542676	0.980701	THSD7A	THSD7A
ENSG00000005156	2905.12	-0.0872773	0.232973	-0.374624	0.70794	0.996091	LIG3	LIG3
ENSG00000005175	2151.03	-0.415509	0.200188	-2.0756	0.0379311	0.773777	RPAP3	RPAP3
ENSG00000005187	262.291	-0.0671894	0.612034	-0.10978	0.912584	0.996894	ACSM3	ACSM3
ENSG00000005189	371.622	-0.450044	0.351988	-1.27858	0.201045	0.913431	AC004381.6	REXO5
ENSG00000005194	814.197	0.0791781	0.161021	0.491726	0.622913	0.99111	CIAPIN1	CIAPIN1
ENSG00000005206	1115.03	-0.050871	0.255936	-0.198764	0.842447	0.996894	SPPL2B	SPPL2B
ENSG00000005238	161.469	0.0978352	0.259085	0.377618	0.705715	0.996091	FAM214B	FAM214B
ENSG00000005243	622.087	0.109291	0.552745	0.197724	0.843261	0.996894	COPZ2	COPZ2
ENSG00000005249	705.48	-0.405891	0.521369	-0.778509	0.436269	0.97057	PRKAR2B	PRKAR2B
ENSG00000005302	1491.74	0.149599	0.195125	0.766683	0.44327	0.973054	MSL3	MSL3
ENSG00000005339	30363.4	0.120606	0.135216	0.891952	0.372419	0.968429	CREBBP	CREBBP
ENSG00000005379	933.293	0.421758	0.513463	0.821398	0.41142	0.968429	BZRAP1	TSPOAP1
ENSG00000005381	144.708	0.198263	0.761906	0.26022	0.794694	0.996894	MPO	MPO
ENSG00000005421	71.2806	-1.67237	0.991062	-1.68746	0.0915158	0.853135	PON1	PON1
ENSG00000005436	1711.46	-0.206502	0.210272	-0.982072	0.326064	0.965287	GCFC2	GCFC2
ENSG00000005448	242.817	-0.136762	0.260241	-0.525521	0.599221	0.987286	WDR54	WDR54
ENSG00000005469	807.405	-0.429301	0.257821	-1.66511	0.0958912	0.853135	CROT	CROT
ENSG00000005471	995.561	-0.360235	0.559215	-0.644179	0.51946	0.978201	ABCB4	ABCB4
ENSG00000005483	18643.7	-0.076142	0.197576	-0.38538	0.699956	0.996091	KMT2E	KMT2E
ENSG00000005486	763.907	0.0302878	0.237067	0.12776	0.898339	0.996894	RHBDD2	RHBDD2
ENSG00000005513	185.387	0.455783	0.793573	0.574343	0.565736	0.982225	SOX8	SOX8
ENSG00000005700	5458.43	-0.212438	0.154387	-1.37601	0.168817	0.90257	IBTK	IBTK
ENSG00000005801	1909.37	0.21879	0.235853	0.927651	0.353589	0.968429	ZNF195	ZNF195
ENSG00000005810	24255.1	0.0251641	0.150203	0.167534	0.86695	0.996894	MYCBP2	MYCBP2
ENSG00000005812	1103.42	-0.190032	0.140001	-1.35736	0.174667	0.90257	FBXL3	FBXL3
ENSG00000005844	2343.69	0.507188	0.529027	0.958718	0.337701	0.966624	ITGAL	ITGAL
ENSG00000005882	1493.66	-0.0879044	0.280166	-0.313759	0.753704	0.996091	PDK2	PDK2
ENSG00000005884	1959.35	0.224091	0.458864	0.488362	0.625294	0.99111	ITGA3	ITGA3
ENSG00000005889	6336.93	0.175118	0.17966	0.974718	0.3297	0.965373	ZFX	ZFX
ENSG00000005893	4514.64	-0.243661	0.325457	-0.748674	0.454054	0.9752	LAMP2	LAMP2
ENSG00000005961	233.041	-0.575993	0.501115	-1.14942	0.250381	0.938092	ITGA2B	ITGA2B
ENSG00000005981	8.52709	0.444762	1.14806	0.387404			ASB4	ASB4
ENSG00000006007	638.99	-0.31338	0.162638	-1.92685	0.0539981	0.795701	GDE1	GDE1
ENSG00000006015	127.568	0.343274	0.180936	1.89721	0.0578004	0.796334	C19orf60	REX1BD
ENSG00000006016	272.499	-0.284289	0.771425	-0.368524	0.712482	0.996091	CRLF1	CRLF1
ENSG00000006025	491.999	0.15528	0.196227	0.791325	0.428754	0.968429	OSBPL7	OSBPL7
ENSG00000006042	846.701	0.104221	0.32117	0.324505	0.745556	0.996091	TMEM98	TMEM98
ENSG00000006047	133.859	0.113944	0.692323	0.164583	0.869272	0.996894	YBX2	YBX2
ENSG00000006062	1348	0.490574	0.260881	1.88045	0.060047	0.804266	MAP3K14	MAP3K14
ENSG00000006071	351.402	0.723531	0.789612	0.916312	0.359503	0.968429	ABCC8	ABCC8
ENSG00000006118	907.883	0.327544	0.412019	0.794974	0.426629	0.968429	TMEM132A	TMEM132A
ENSG00000006125	8518.21	0.0823199	0.137844	0.597197	0.550376	0.980701	AP2B1	AP2B1
ENSG00000006194	818.487	0.0714301	0.136594	0.522938	0.601018	0.987286	ZNF263	ZNF263
ENSG00000006210	113.091	0.877459	0.460094	1.90713	0.0565035	0.796334	CX3CL1	CX3CL1
ENSG00000006282	1384.61	0.413661	0.309565	1.33626	0.181463	0.903103	SPATA20	SPATA20
ENSG00000006283	1764.28	0.475942	0.637724	0.746313	0.455478	0.9752	CACNA1G	CACNA1G
ENSG00000006327	56.2365	-0.201367	0.597937	-0.336769	0.736291	0.996091	TNFRSF12A	TNFRSF12A
ENSG00000006377	58.6641	-1.91476	0.943543	-2.02932	0.0424252	0.785914	DLX6	DLX6
ENSG00000006432	324.182	0.173747	0.413743	0.41994	0.674529	0.995223	MAP3K9	MAP3K9
ENSG00000006451	1124.17	-0.0953918	0.264086	-0.361215	0.717938	0.996091	RALA	RALA
ENSG00000006453	828.57	0.0755963	0.444251	0.170166	0.86488	0.996894	BAIAP2L1	BAIAP2L1
ENSG00000006459	3602.1	-0.309845	0.245174	-1.26377	0.206311	0.914838	KDM7A	KDM7A
ENSG00000006468	1323.09	-0.827778	0.537192	-1.54094	0.123332	0.883168	ETV1	ETV1
ENSG00000006530	971.954	0.0550314	0.138019	0.398724	0.690096	0.995753	AGK	AGK
ENSG00000006534	144.54	0.425248	0.439658	0.967225	0.333431	0.965373	ALDH3B1	ALDH3B1
ENSG00000006555	36.0504	0.998871	0.795873	1.25506	0.209456	0.916041	TTC22	TTC22
ENSG00000006576	2065.18	-0.301694	0.179347	-1.68218	0.0925343	0.853135	PHTF2	PHTF2
ENSG00000006606	75.9041	0.943273	0.790462	1.19332	0.232744	0.928995	CCL26	CCL26
ENSG00000006607	1905.24	0.10876	0.248851	0.437048	0.662077	0.995223	FARP2	FARP2
ENSG00000006611	295.085	1.32837	1.00795	1.3179	0.187538	0.910527	USH1C	USH1C
ENSG00000006625	568.286	-0.526478	0.288063	-1.82765	0.067602	0.815559	GGCT	GGCT
ENSG00000006634	1017.85	-0.641971	0.240052	-2.6743	0.0074885	0.653717	DBF4	DBF4
ENSG00000006638	106.09	-0.138254	0.511473	-0.270306	0.786925	0.996894	TBXA2R	TBXA2R
ENSG00000006652	3038.89	-0.232158	0.24055	-0.965114	0.334487	0.965373	IFRD1	IFRD1
ENSG00000006695	1203.03	0.092127	0.194074	0.474701	0.635	0.992517	COX10	COX10
ENSG00000006704	1644.33	-0.0496564	0.33352	-0.148886	0.881643	0.996894	GTF2IRD1	GTF2IRD1
ENSG00000006712	3146.18	-0.041412	0.172898	-0.239517	0.810705	0.996894	PAF1	PAF1
ENSG00000006715	4824.3	-0.274354	0.200294	-1.36976	0.170763	0.90257	VPS41	VPS41
ENSG00000006740	402.867	0.342267	0.38582	0.887114	0.375017	0.968429	ARHGAP44	ARHGAP44
ENSG00000006744	5243.25	-0.0224493	0.16351	-0.137296	0.890797	0.996894	ELAC2	ELAC2
ENSG00000006747	442.216	0.0869566	0.622395	0.139713	0.888887	0.996894	SCIN	SCIN
ENSG00000006756	537.939	0.0832384	0.323886	0.256999	0.79718	0.996894	ARSD	ARSD
ENSG00000006757	304.832	0.388256	0.412929	0.940249	0.34709	0.968251	PNPLA4	PNPLA4
ENSG00000006788	108.986	0.459844	1.13238	0.406087	0.684679	0.995223	MYH13	MYH13
ENSG00000006831	642.349	-0.0185254	0.145484	-0.127337	0.898674	0.996894	ADIPOR2	ADIPOR2
ENSG00000006837	233.939	-0.0822341	0.27431	-0.299785	0.764341	0.996091	CDKL3	CDKL3
ENSG00000007001	8.61281	-0.890197	0.78264	-1.13743	0.255359		UPP2	UPP2
ENSG00000007038	38.3317	0.452753	0.84243	0.537437	0.590966	0.985587	PRSS21	PRSS21
ENSG00000007047	1153.66	0.0738592	0.182959	0.403693	0.686439	0.995223	MARK4	MARK4
ENSG00000007062	486.332	-0.546364	0.829942	-0.658316	0.510335	0.977677	PROM1	PROM1
ENSG00000007080	766.738	0.168326	0.172574	0.975379	0.329372	0.965373	CCDC124	CCDC124
ENSG00000007129	106.709	0.00109273	0.575531	0.00189865	0.998485	0.999976	CEACAM21	CEACAM21
ENSG00000007168	7732.96	0.0315476	0.144757	0.217934	0.82748	0.996894	PAFAH1B1	PAFAH1B1
ENSG00000007171	80.5609	0.787341	0.539814	1.45854	0.144691	0.893604	NOS2	NOS2
ENSG00000007174	397.438	-0.0102988	0.763527	-0.0134884	0.989238	0.999976	DNAH9	DNAH9
ENSG00000007202	14090.2	-0.00227833	0.14458	-0.0157583	0.987427	0.999976	KIAA0100	KIAA0100
ENSG00000007237	873.945	-0.575056	0.462712	-1.2428	0.213943	0.921671	GAS7	GAS7
ENSG00000007255	108.094	0.374685	0.292386	1.28147	0.200027	0.913431	TRAPPC6A	TRAPPC6A
ENSG00000007264	143.897	0.0544314	0.630075	0.0863887	0.931157	0.997399	MATK	MATK
ENSG00000007312	781.022	0.150399	0.666953	0.225502	0.821589	0.996894	CD79B	CD79B
ENSG00000007314	1173.6	-0.839617	0.712327	-1.1787	0.238519	0.930801	SCN4A	SCN4A
ENSG00000007341	987.242	0.0290466	0.180296	0.161105	0.872011	0.996894	ST7L	ST7L
ENSG00000007350	38.3129	2.51611	1.03087	2.44077	0.0146559	0.712349	TKTL1	TKTL1
ENSG00000007372	306.492	-2.96641	1.01254	-2.92967	0.00339326	0.535992	PAX6	PAX6
ENSG00000007376	116.282	0.0306819	0.215939	0.142086	0.887012	0.996894	RPUSD1	RPUSD1
ENSG00000007384	729.549	-0.145056	0.409041	-0.354625	0.72287	0.996091	RHBDF1	RHBDF1
ENSG00000007392	3014.51	0.0207265	0.187562	0.110504	0.912009	0.996894	LUC7L	LUC7L
ENSG00000007402	2647.52	-0.158666	0.696038	-0.227956	0.81968	0.996894	CACNA2D2	CACNA2D2
ENSG00000007516	373.824	0.75021	0.558445	1.34339	0.179145	0.90257	BAIAP3	BAIAP3
ENSG00000007520	185.369	0.239812	0.152459	1.57296	0.115729	0.874294	TSR3	TSR3
ENSG00000007541	615.156	0.0121255	0.230419	0.0526237	0.958032	0.99966	PIGQ	PIGQ
ENSG00000007545	1160.77	-0.0771102	0.179465	-0.429667	0.667438	0.995223	CRAMP1L	CRAMP1
ENSG00000007866	325.263	-0.331095	0.330249	-1.00256	0.316072	0.961234	TEAD3	TEAD3
ENSG00000007908	139.679	-1.38709	0.82959	-1.67201	0.0945216	0.853135	SELE	SELE
ENSG00000007923	1918.4	-0.105358	0.137097	-0.768491	0.442196	0.973054	DNAJC11	DNAJC11
ENSG00000007933	109.631	0.0161927	0.757679	0.0213714	0.982949	0.999976	FMO3	FMO3
ENSG00000007944	802.34	0.0504444	0.252863	0.199493	0.841877	0.996894	MYLIP	MYLIP
ENSG00000007968	89.9322	-1.04267	0.438898	-2.37566	0.0175176	0.717519	E2F2	E2F2
ENSG00000008018	2734.68	-0.232018	0.206311	-1.1246	0.260758	0.942826	PSMB1	PSMB1
ENSG00000008056	782.005	0.27021	0.623031	0.433702	0.664505	0.995223	SYN1	SYN1
ENSG00000008083	3022.93	-0.0768067	0.2586	-0.29701	0.766459	0.996091	JARID2	JARID2
ENSG00000008086	3420	-0.110435	0.317105	-0.348259	0.727646	0.996091	CDKL5	CDKL5
ENSG00000008118	191.656	0.662247	0.66963	0.988974	0.322676	0.963619	CAMK1G	CAMK1G
ENSG00000008128	3219.12	0.180695	0.189064	0.955736	0.339206	0.96718	CDK11A	CDK11A
ENSG00000008130	986.273	0.159419	0.175448	0.908642	0.363539	0.968429	NADK	NADK
ENSG00000008196	1335.31	-0.156596	1.03115	-0.151866	0.879293	0.996894	TFAP2B	TFAP2B
ENSG00000008226	239.831	0.00168249	0.559704	0.00300604	0.997602	0.999976	DLEC1	DLEC1
ENSG00000008256	951.601	-0.116439	0.308098	-0.377926	0.705485	0.996091	CYTH3	CYTH3
ENSG00000008277	2292.16	-0.163976	0.374515	-0.437834	0.661506	0.995223	ADAM22	ADAM22
ENSG00000008282	1218.16	-0.224394	0.268623	-0.83535	0.403521	0.968429	SYPL1	SYPL1
ENSG00000008283	441.759	0.495338	0.43081	1.14978	0.250233	0.938092	CYB561	CYB561
ENSG00000008294	15977.3	-0.0121811	0.227641	-0.0535102	0.957325	0.99966	SPAG9	SPAG9
ENSG00000008300	1567.1	-0.446784	0.625884	-0.713844	0.475324	0.9752	CELSR3	CELSR3
ENSG00000008311	3785.75	-0.700894	0.33465	-2.09441	0.0362236	0.76724	AASS	AASS
ENSG00000008323	29.4202	0.968756	0.96033	1.00877	0.313083	0.960172	PLEKHG6	PLEKHG6
ENSG00000008324	156.25	-0.122985	0.187721	-0.655146	0.512374	0.977677	SS18L2	SS18L2
ENSG00000008382	334.226	0.292472	0.24468	1.19532	0.231961	0.928995	MPND	MPND
ENSG00000008394	190.068	-0.787755	0.525313	-1.49959	0.13372	0.88795	MGST1	MGST1
ENSG00000008405	1310.94	-0.517158	0.236154	-2.18992	0.0285303	0.73426	CRY1	CRY1
ENSG00000008441	3650.52	0.348669	0.38293	0.910529	0.362544	0.968429	NFIX	NFIX
ENSG00000008513	287.338	-0.0898511	0.401101	-0.224011	0.822749	0.996894	ST3GAL1	ST3GAL1
ENSG00000008516	42.2468	0.368837	0.66572	0.554042	0.57955	0.985357	MMP25	MMP25
ENSG00000008517	2118.71	0.890925	0.54248	1.64232	0.100524	0.856421	IL32	IL32
ENSG00000008710	22921.6	0.316277	0.235322	1.34402	0.178942	0.90257	PKD1	PKD1
ENSG00000008735	339.748	0.125786	0.702694	0.179005	0.857934	0.996894	MAPK8IP2	MAPK8IP2
ENSG00000008838	2978.36	-0.0462417	0.188107	-0.245826	0.805817	0.996894	MED24	MED24
ENSG00000008853	925.688	0.208473	0.347168	0.600496	0.548176	0.980701	RHOBTB2	RHOBTB2
ENSG00000008869	6001.58	-0.151306	0.125395	-1.20663	0.227575	0.927027	HEATR5B	HEATR5B
ENSG00000008952	6512.14	0.0288104	0.152727	0.18864	0.850375	0.996894	SEC62	SEC62
ENSG00000008988	25226.8	-0.221106	0.256709	-0.86131	0.389067	0.968429	RPS20	RPS20
ENSG00000009307	26909.7	-0.209683	0.210651	-0.995406	0.319539	0.962489	CSDE1	CSDE1
ENSG00000009335	4268.54	-0.10161	0.110315	-0.921088	0.357004	0.968429	UBE3C	UBE3C
ENSG00000009413	10349.7	-0.192478	0.208276	-0.92415	0.355408	0.968429	REV3L	REV3L
ENSG00000009694	3270.62	-0.0762126	0.770985	-0.0988509	0.921257	0.996894	TENM1	TENM1
ENSG00000009709	1107.21	-1.61217	1.34054	-1.20262	0.229122	0.927027	PAX7	PAX7
ENSG00000009724	12.0616	0.172174	0.97744	0.176148	0.860178		MASP2	MASP2
ENSG00000009780	328.445	-0.298118	0.148551	-2.00684	0.0447668	0.785914	FAM76A	FAM76A
ENSG00000009790	767.488	0.893234	0.587224	1.52111	0.128231	0.886999	TRAF3IP3	TRAF3IP3
ENSG00000009830	3322.66	-0.248097	0.297385	-0.834261	0.404134	0.968429	POMT2	POMT2
ENSG00000009844	1268.68	-0.205074	0.186284	-1.10087	0.270955	0.948952	VTA1	VTA1
ENSG00000009950	220.004	0.111176	0.682232	0.162959	0.870551	0.996894	MLXIPL	MLXIPL
ENSG00000009954	10758.5	-0.156073	0.17142	-0.910476	0.362571	0.968429	BAZ1B	BAZ1B
ENSG00000010017	3724.7	-0.258926	0.184257	-1.40525	0.159948	0.901855	RANBP9	RANBP9
ENSG00000010030	84.9758	0.839579	0.583262	1.43946	0.150022	0.896522	ETV7	ETV7
ENSG00000010072	417.988	-0.0796772	0.200737	-0.396924	0.691423	0.995753	SPRTN	SPRTN
ENSG00000010165	1141.76	0.428981	0.1969	2.17868	0.0293553	0.735421	METTL13	METTL13
ENSG00000010219	420.785	-0.17819	0.249704	-0.713605	0.475471	0.9752	DYRK4	DYRK4
ENSG00000010244	9419.25	-0.175992	0.149434	-1.17772	0.238907	0.930801	ZNF207	ZNF207
ENSG00000010256	1556.04	0.261522	0.176701	1.48003	0.138866	0.892524	UQCRC1	UQCRC1
ENSG00000010270	1538.38	-0.239606	0.219791	-1.09016	0.275645	0.950189	STARD3NL	STARD3NL
ENSG00000010278	1537.9	0.254469	0.387018	0.657512	0.510852	0.977677	CD9	CD9
ENSG00000010282	221.135	-2.0503	0.921703	-2.22446			HHATL	HHATL
ENSG00000010292	4865.02	-0.433782	0.269801	-1.60778	0.107882	0.865415	NCAPD2	NCAPD2
ENSG00000010295	1060.29	0.0780461	0.339135	0.230133	0.817989	0.996894	IFFO1	IFFO1
ENSG00000010310	104.102	0.144647	0.601507	0.240475	0.809962	0.996894	GIPR	GIPR
ENSG00000010318	156.238	-0.0843051	0.315558	-0.267162	0.789344	0.996894	PHF7	PHF7
ENSG00000010319	102.7	0.0989004	0.502569	0.19679	0.843992	0.996894	SEMA3G	SEMA3G
ENSG00000010322	5249.22	0.17021	0.213738	0.796346	0.425831	0.968429	NISCH	NISCH
ENSG00000010327	5458.46	0.615627	0.47384	1.29923	0.193865	0.912081	STAB1	STAB1
ENSG00000010361	1267.27	0.0569629	0.245771	0.231773	0.816715	0.996894	FUZ	FUZ
ENSG00000010379	64.8834	-0.470769	0.690187	-0.682089			SLC6A13	SLC6A13
ENSG00000010404	4705	-0.215134	0.305801	-0.70351	0.481738	0.976135	IDS	IDS
ENSG00000010438	182.438	2.16519	0.933123	2.32037	0.0203209	0.717519	PRSS3	PRSS3
ENSG00000010539	317.168	0.0953612	0.282429	0.337647	0.735629	0.996091	ZNF200	ZNF200
ENSG00000010610	1148.11	0.147007	0.4182	0.351523	0.725196	0.996091	CD4	CD4
ENSG00000010626	302.108	-0.0180955	0.325759	-0.0555488	0.955701	0.99966	LRRC23	LRRC23
ENSG00000010671	2048.07	-0.20111	0.46619	-0.43139	0.666185	0.995223	BTK	BTK
ENSG00000010704	438.946	0.302525	0.417762	0.724156	0.46897	0.9752	HFE	HFE
ENSG00000010803	2210	-0.0352145	0.229663	-0.153331	0.878137	0.996894	SCMH1	SCMH1
ENSG00000010810	3636.68	0.0155214	0.343201	0.0452253	0.963928	0.999976	FYN	FYN
ENSG00000010818	5493.23	-0.0824583	0.337553	-0.244283	0.807012	0.996894	HIVEP2	HIVEP2
ENSG00000010932	183.492	0.270808	0.782792	0.345951	0.72938	0.996091	FMO1	FMO1
ENSG00000011007	2113.07	-0.108509	0.140955	-0.769808	0.441414	0.973054	TCEB3	ELOA
ENSG00000011009	601.154	0.210049	0.219338	0.95765	0.338239	0.966624	LYPLA2	LYPLA2
ENSG00000011021	1079.85	-0.0343624	0.155237	-0.221355	0.824816	0.996894	CLCN6	CLCN6
ENSG00000011028	3003.05	-0.138824	0.456748	-0.30394	0.761173	0.996091	MRC2	MRC2
ENSG00000011052	82.2049	-0.571523	0.7508	-0.761218	0.446527	0.974226	NME2	NME1-NME2
ENSG00000011083	12.0193	-0.439751	0.75387	-0.583325	0.559675		SLC6A7	SLC6A7
ENSG00000011105	786.051	0.111238	0.334935	0.332117	0.739801	0.996091	TSPAN9	TSPAN9
ENSG00000011114	2768.56	-0.105426	0.13005	-0.810655	0.417564	0.968429	BTBD7	BTBD7
ENSG00000011132	297.141	0.109645	0.182087	0.602155	0.547071	0.980701	APBA3	APBA3
ENSG00000011143	1787.21	0.0657237	0.198707	0.330758	0.740828	0.996091	MKS1	MKS1
ENSG00000011198	696.081	0.210518	0.212144	0.992332	0.321036	0.963619	ABHD5	ABHD5
ENSG00000011201	1339.4	-0.174417	0.505201	-0.345243	0.729912	0.996091	KAL1	ANOS1
ENSG00000011243	5024.61	-0.151119	0.181151	-0.834218	0.404158	0.968429	AKAP8L	AKAP8L
ENSG00000011258	1711.83	-0.0543214	0.216265	-0.25118	0.801675	0.996894	MBTD1	MBTD1
ENSG00000011260	1476.11	-0.205373	0.204546	-1.00404	0.315359	0.96079	UTP18	UTP18
ENSG00000011275	2945.92	-0.0569692	0.140677	-0.404964	0.685504	0.995223	RNF216	RNF216
ENSG00000011295	5864.77	-0.0805242	0.239803	-0.335793	0.737027	0.996091	TTC19	TTC19
ENSG00000011304	4225.82	-0.0671177	0.14701	-0.456551	0.647994	0.993715	PTBP1	PTBP1
ENSG00000011332	123.63	-0.978597	0.52665	-1.85816	0.0631469	0.813051	DPF1	DPF1
ENSG00000011347	861.739	0.452286	0.598176	0.756109	0.449584	0.974534	SYT7	SYT7
ENSG00000011376	1252.05	0.207021	0.17961	1.15261	0.24907	0.938092	LARS2	LARS2
ENSG00000011405	6163.98	0.218794	0.190938	1.14589	0.25184	0.93978	PIK3C2A	PIK3C2A
ENSG00000011422	718.043	0.431044	0.499204	0.863463	0.387883	0.968429	PLAUR	PLAUR
ENSG00000011426	2484.03	-0.8884	0.376624	-2.35885	0.0183316	0.717519	ANLN	ANLN
ENSG00000011451	1308.99	0.0514203	0.253124	0.203143	0.839023	0.996894	WIZ	WIZ
ENSG00000011454	6325.49	0.174797	0.235091	0.743529	0.457162	0.9752	RABGAP1	RABGAP1
ENSG00000011465	15207	0.529549	0.596861	0.887224	0.374958	0.968429	DCN	DCN
ENSG00000011478	182.192	-0.00138782	0.277385	-0.00500324	0.996008	0.999976	QPCTL	QPCTL
ENSG00000011485	1781.72	-0.157435	0.168139	-0.936338	0.349099	0.968251	PPP5C	PPP5C
ENSG00000011523	1272.52	-0.187001	0.21651	-0.863705	0.38775	0.968429	CEP68	CEP68
ENSG00000011566	3658.55	-0.224607	0.173302	-1.29604	0.194961	0.912967	MAP4K3	MAP4K3
ENSG00000011590	20.3945	0.295956	0.746786	0.396307	0.691879	0.995753	ZBTB32	ZBTB32
ENSG00000011600	4716.18	0.0334208	0.5128	0.0651731	0.948036	0.999215	TYROBP	TYROBP
ENSG00000011638	159.809	0.376704	0.323595	1.16412	0.244374	0.93561	TMEM159	LDAF1
ENSG00000011677	387.735	-0.197657	1.46031	-0.135353	0.892333	0.996894	GABRA3	GABRA3
ENSG00000012048	4955.18	-0.477219	0.360256	-1.32467	0.185282	0.906097	BRCA1	BRCA1
ENSG00000012061	2781.61	0.183034	0.164661	1.11158	0.266319	0.946401	ERCC1	ERCC1
ENSG00000012124	1342.23	-0.0365384	0.598406	-0.0610595	0.951312	0.999612	CD22	CD22
ENSG00000012171	522.536	0.170255	0.546512	0.311531	0.755397	0.996091	SEMA3B	SEMA3B
ENSG00000012174	2899.57	-0.168481	0.234232	-0.719291	0.471962	0.9752	MBTPS2	MBTPS2
ENSG00000012211	148.097	0.134754	0.308184	0.437251	0.661929	0.995223	PRICKLE3	PRICKLE3
ENSG00000012223	602.435	-0.289259	0.870344	-0.33235	0.739625	0.996091	LTF	LTF
ENSG00000012232	2155.5	0.00407313	0.205812	0.0197905	0.98421	0.999976	EXTL3	EXTL3
ENSG00000012504	282.993	2.58388	1.03922	2.48636	0.0129057	0.703704	NR1H4	NR1H4
ENSG00000012660	1961.76	-0.391713	0.233845	-1.6751	0.0939156	0.853135	ELOVL5	ELOVL5
ENSG00000012779	1200.79	0.75586	0.475894	1.5883	0.11222	0.86827	ALOX5	ALOX5
ENSG00000012817	5080.51	0.190609	1.39354	0.13678	0.891205	0.996894	KDM5D	KDM5D
ENSG00000012822	2337.84	0.0139918	0.18414	0.0759845	0.939431	0.998587	CALCOCO1	CALCOCO1
ENSG00000012963	5106.2	-0.305806	0.204045	-1.49872	0.133947	0.88795	UBR7	UBR7
ENSG00000012983	5023.14	-0.0312632	0.166682	-0.187562	0.85122	0.996894	MAP4K5	MAP4K5
ENSG00000013016	470.037	0.120424	0.396566	0.303666	0.761382	0.996091	EHD3	EHD3
ENSG00000013275	2107.85	-0.183482	0.199419	-0.920079	0.357531	0.968429	PSMC4	PSMC4
ENSG00000013288	979.984	-0.0901826	0.232051	-0.388632	0.697548	0.995957	MAN2B2	MAN2B2
ENSG00000013293	272.161	-0.962948	1.19038	-0.808941	0.418549	0.968429	SLC7A14	SLC7A14
ENSG00000013297	213.167	0.0744706	0.624542	0.11924	0.905085	0.996894	CLDN11	CLDN11
ENSG00000013306	1788.04	0.195811	0.24515	0.798742	0.42444	0.968429	SLC25A39	SLC25A39
ENSG00000013364	2313.61	0.446881	0.377104	1.18503	0.236004	0.930801	MVP	MVP
ENSG00000013374	2540.92	0.0358605	0.164825	0.217567	0.827767	0.996894	NUB1	NUB1
ENSG00000013375	1848.36	-0.0691261	0.19042	-0.36302	0.71659	0.996091	PGM3	PGM3
ENSG00000013392	135.335	0.0513389	0.191078	0.26868	0.788176	0.996894	RWDD2A	RWDD2A
ENSG00000013441	7435.6	-0.115946	0.180589	-0.642046	0.520843	0.978201	CLK1	CLK1
ENSG00000013503	2145.49	-0.00037044	0.168	-0.00220501	0.998241	0.999976	POLR3B	POLR3B
ENSG00000013523	819.477	-0.0337757	0.22415	-0.150684	0.880225	0.996894	ANGEL1	ANGEL1
ENSG00000013561	1374.85	0.0790084	0.177648	0.444746	0.656503	0.995223	RNF14	RNF14
ENSG00000013563	206.67	0.261891	0.32003	0.818334	0.413166	0.968429	DNASE1L1	DNASE1L1
ENSG00000013573	6945.47	-0.254545	0.298405	-0.853017	0.39365	0.968429	DDX11	DDX11
ENSG00000013583	291.793	0.258448	0.264871	0.975749	0.329189	0.965373	HEBP1	HEBP1
ENSG00000013588	201.783	-0.152127	0.798255	-0.190574	0.84886	0.996894	GPRC5A	GPRC5A
ENSG00000013619	1144.86	-0.279955	0.496973	-0.563321	0.573216	0.983561	MAMLD1	MAMLD1
ENSG00000013725	573.567	0.493894	0.579459	0.852336	0.394028	0.968429	CD6	CD6
ENSG00000013810	1278.61	-0.510489	0.277974	-1.83646	0.0662899	0.815553	TACC3	TACC3
ENSG00000014123	1740.07	-0.174926	0.148468	-1.1782	0.238715	0.930801	UFL1	UFL1
ENSG00000014138	1164.27	-0.229053	0.268043	-0.854538	0.392807	0.968429	POLA2	POLA2
ENSG00000014164	686.614	0.0746854	0.215651	0.346325	0.729098	0.996091	ZC3H3	ZC3H3
ENSG00000014216	2649.29	0.473502	0.180023	2.63023	0.00853267	0.664673	CAPN1	CAPN1
ENSG00000014257	198.343	-0.0555481	0.563483	-0.0985799	0.921472	0.996894	ACPP	ACP3
ENSG00000014641	3934.29	-0.225043	0.242609	-0.927593	0.353619	0.968429	MDH1	MDH1
ENSG00000014824	3624.35	-0.0808358	0.15027	-0.537937	0.59062	0.985429	SLC30A9	SLC30A9
ENSG00000014914	691.457	0.618999	0.368445	1.68003	0.0929517	0.853135	MTMR11	MTMR11
ENSG00000014919	1347.69	0.140904	0.168331	0.837064	0.402557	0.968429	COX15	COX15
ENSG00000015133	3516.7	0.509597	0.357989	1.4235	0.154592	0.901855	CCDC88C	CCDC88C
ENSG00000015153	585.154	-0.137011	0.185981	-0.736693	0.461309	0.9752	YAF2	YAF2
ENSG00000015171	3854.5	0.109965	0.150433	0.730991	0.464785	0.9752	ZMYND11	ZMYND11
ENSG00000015285	1159.45	0.340452	0.428243	0.794998	0.426614	0.968429	WAS	WAS
ENSG00000015413	123.757	0.362871	0.662356	0.547848	0.583796	0.985357	DPEP1	DPEP1
ENSG00000015475	199.646	0.288394	0.228848	1.2602	0.207597	0.915643	BID	BID
ENSG00000015479	38672.4	-0.0733853	0.147898	-0.496188	0.619762	0.991021	MATR3	MATR3
ENSG00000015520	143.886	1.02476	0.599101	1.7105	0.0871736	0.853135	NPC1L1	NPC1L1
ENSG00000015532	712.285	0.455444	0.218408	2.08529	0.0370428	0.768902	XYLT2	XYLT2
ENSG00000015568	2599.76	-0.164226	0.342311	-0.479757	0.6314	0.991865	RGPD5	RGPD5
ENSG00000015592	768.706	1.96895	0.901264	2.18465	0.0289145	0.73426	STMN4	STMN4
ENSG00000015676	779.617	0.150272	0.153294	0.980285	0.326945	0.965287	NUDCD3	NUDCD3
ENSG00000016082	675.359	-1.5325	1.02489	-1.49529	0.13484	0.88795	ISL1	ISL1
ENSG00000016391	68.2821	1.08854	0.52647	2.06762	0.0386757	0.773777	CHDH	CHDH
ENSG00000016402	37.8412	0.500693	0.908567	0.55108	0.581579	0.985357	IL20RA	IL20RA
ENSG00000016864	1772.3	0.0490663	0.18061	0.271669	0.785876	0.996894	GLT8D1	GLT8D1
ENSG00000017260	13360.8	0.081304	0.122772	0.662237	0.507819	0.977677	ATP2C1	ATP2C1
ENSG00000017427	1038.07	0.179986	0.605957	0.297027	0.766446	0.996091	IGF1	IGF1
ENSG00000017483	347.879	1.6001	0.474646	3.37114	0.000748579	0.312888	SLC38A5	SLC38A5
ENSG00000017797	1652.78	0.172276	0.198411	0.868277	0.385243	0.968429	RALBP1	RALBP1
ENSG00000018189	3969.28	-0.072932	0.26859	-0.271537	0.785978	0.996894	RUFY3	RUFY3
ENSG00000018236	3339.42	-0.996497	0.710803	-1.40193	0.160936	0.901855	CNTN1	CNTN1
ENSG00000018280	524.785	1.73985	0.654204	2.65948	0.00782603	0.654123	SLC11A1	SLC11A1
ENSG00000018408	1129.32	-0.0747636	0.411072	-0.181875	0.855681	0.996894	WWTR1	WWTR1
ENSG00000018510	5637.51	-0.133094	0.201894	-0.659229	0.509749	0.977677	AGPS	AGPS
ENSG00000018607	5.74962	1.13537	1.01438	1.11928	0.263021		ZNF806
ENSG00000018610	831.949	-0.181247	0.20424	-0.887424	0.374851	0.968429	CXorf56	STEEP1
ENSG00000018625	1407.39	-0.276534	0.736721	-0.375358	0.707394	0.996091	ATP1A2	ATP1A2
ENSG00000018699	1763.37	-0.0696278	0.156927	-0.443696	0.657263	0.995223	TTC27	TTC27
ENSG00000018869	132.333	0.241855	0.32101	0.753417	0.451199	0.9752	ZNF582	ZNF582
ENSG00000019102	37.7442	-0.019397	0.678138	-0.0286033	0.977181	0.999976	VSIG2	VSIG2
ENSG00000019144	5018	-0.18135	0.33257	-0.545299	0.585548	0.985357	PHLDB1	PHLDB1
ENSG00000019169	206.203	0.802054	0.858315	0.934452	0.350071	0.968251	MARCO	MARCO
ENSG00000019186	313.053	1.7416	1.05148	1.65634			CYP24A1	CYP24A1
ENSG00000019485	557.01	0.33762	0.21455	1.57362	0.115575	0.874267	PRDM11	PRDM11
ENSG00000019505	180.297	0.84915	1.23522	0.68745	0.491799	0.977677	SYT13	SYT13
ENSG00000019549	1741.17	0.164062	0.449483	0.365001	0.715111	0.996091	SNAI2	SNAI2
ENSG00000019582	17590.3	0.317123	0.496443	0.63879	0.522959	0.978201	CD74	CD74
ENSG00000019991	858.701	0.125632	0.614942	0.204298	0.83812	0.996894	HGF	HGF
ENSG00000019995	3111.58	-0.0840016	0.146486	-0.573444	0.566344	0.982373	ZRANB1	ZRANB1
ENSG00000020129	529.813	0.556048	0.297115	1.87149	0.061277	0.804381	NCDN	NCDN
ENSG00000020181	1627.28	0.433865	0.364202	1.19128	0.233544	0.930073	GPR124	ADGRA2
ENSG00000020219	4.16915	-0.495731	0.766891	-0.646416	0.51801		CCT8L1P
ENSG00000020256	982.229	-0.284396	0.291367	-0.976075	0.329027	0.965373	ZFP64	ZFP64
ENSG00000020426	918.099	-0.165314	0.19041	-0.868201	0.385284	0.968429	MNAT1	MNAT1
ENSG00000020577	2649.98	0.0696975	0.371073	0.187827	0.851012	0.996894	SAMD4A	SAMD4A
ENSG00000020633	295.801	0.960534	0.505767	1.89916	0.0575433	0.796334	RUNX3	RUNX3
ENSG00000020922	3421.37	0.000468662	0.204506	0.00229168	0.998172	0.999976	MRE11A	MRE11
ENSG00000021300	75.4619	0.398035	0.484745	0.821124	0.411576	0.968429	PLEKHB1	PLEKHB1
ENSG00000021355	820.728	0.638866	0.371944	1.71764	0.0858626	0.853088	SERPINB1	SERPINB1
ENSG00000021461	8.73816	-0.304467	0.832496	-0.365728	0.714568		CYP3A43	CYP3A43
ENSG00000021488	144.574	0.936106	0.465031	2.013	0.0441149	0.785914	SLC7A9	SLC7A9
ENSG00000021574	3577.47	-0.365464	0.161946	-2.2567	0.0240267	0.729877	SPAST	SPAST
ENSG00000021645	918.261	0.546226	0.61237	0.891988	0.3724	0.968429	NRXN3	NRXN3
ENSG00000021762	691.554	0.561347	0.317695	1.76694	0.077239	0.83701	OSBPL5	OSBPL5
ENSG00000021776	4607.33	-0.231131	0.126898	-1.82139	0.0685471	0.815738	AQR	AQR
ENSG00000021826	6441.38	-1.15084	0.649147	-1.77285	0.0762537	0.835072	CPS1	CPS1
ENSG00000022267	4726.7	-0.143181	0.44099	-0.32468	0.745423	0.996091	FHL1	FHL1
ENSG00000022277	2532.78	0.146756	0.168603	0.870425	0.384068	0.968429	RTFDC1	RTF2
ENSG00000022556	1044.96	0.0246712	0.766824	0.0321732	0.974334	0.999976	NLRP2	NLRP2
ENSG00000022567	311.244	0.216882	0.267842	0.809739	0.41809	0.968429	SLC45A4	SLC45A4
ENSG00000022840	5099.19	-0.0495779	0.129162	-0.383842	0.701096	0.996091	RNF10	RNF10
ENSG00000022976	588.987	-0.0698313	0.206953	-0.337426	0.735796	0.996091	ZNF839	ZNF839
ENSG00000023041	1122.68	-0.137346	0.145395	-0.944642	0.344842	0.968251	ZDHHC6	ZDHHC6
ENSG00000023171	1243.69	0.179892	0.501052	0.359029	0.719574	0.996091	GRAMD1B	GRAMD1B
ENSG00000023191	975.454	0.683149	0.245696	2.78047	0.00542804	0.621817	RNH1	RNH1
ENSG00000023228	7995.77	0.00637904	0.106337	0.0599889	0.952164	0.999612	NDUFS1	NDUFS1
ENSG00000023287	7220.22	-0.113617	0.148854	-0.763276	0.445299	0.973281	RB1CC1	RB1CC1
ENSG00000023318	2325.83	-0.138694	0.168836	-0.821473	0.411377	0.968429	ERP44	ERP44
ENSG00000023330	1387.89	-0.105443	0.192065	-0.548998	0.583007	0.985357	ALAS1	ALAS1
ENSG00000023445	3111.97	0.201905	0.597959	0.337658	0.735621	0.996091	BIRC3	BIRC3
ENSG00000023516	6538.45	-0.293026	0.186721	-1.56933	0.116572	0.876442	AKAP11	AKAP11
ENSG00000023572	113.428	-0.128619	0.268261	-0.479454	0.631616	0.991865	GLRX2	GLRX2
ENSG00000023608	366.471	-0.222077	0.171504	-1.29488	0.195362	0.912967	SNAPC1	SNAPC1
ENSG00000023697	541.717	-0.306348	0.233628	-1.31127	0.189768	0.910692	DERA	DERA
ENSG00000023734	3850.06	-0.448534	0.208255	-2.15377	0.0312581	0.745992	STRAP	STRAP
ENSG00000023839	1155.23	0.355149	0.436832	0.81301	0.416213	0.968429	ABCC2	ABCC2
ENSG00000023892	588.24	0.413375	0.415759	0.994264	0.320094	0.962928	DEF6	DEF6
ENSG00000023902	1414.37	-0.0859863	0.270147	-0.318294	0.750262	0.996091	PLEKHO1	PLEKHO1
ENSG00000023909	323.542	-0.12524	0.339748	-0.368627	0.712406	0.996091	GCLM	GCLM
ENSG00000024048	6544.35	0.139906	0.148789	0.940295	0.347066	0.968251	UBR2	UBR2
ENSG00000024422	1416.11	0.71417	0.401774	1.77754	0.075479	0.835014	EHD2	EHD2
ENSG00000024526	571.07	-0.870077	0.40335	-2.15712	0.030996	0.744535	DEPDC1	DEPDC1
ENSG00000024862	567.841	-0.0081761	0.280675	-0.0291301	0.976761	0.999976	CCDC28A	CCDC28A
ENSG00000025039	859.896	-0.799205	0.455956	-1.75281	0.0796341	0.841559	RRAGD	RRAGD
ENSG00000025156	1391.34	-0.44634	0.233066	-1.91508	0.055482	0.796334	HSF2	HSF2
ENSG00000025293	2637.89	-0.00144262	0.249067	-0.00579211	0.995379	0.999976	PHF20	PHF20
ENSG00000025423	118.502	-0.510048	0.616858	-0.826848	0.408323	0.968429	HSD17B6	HSD17B6
ENSG00000025434	545.527	0.714641	0.416936	1.71403	0.0865228	0.853135	NR1H3	NR1H3
ENSG00000025708	1888.13	0.803432	0.524465	1.53191	0.125545	0.885224	TYMP	TYMP
ENSG00000025770	958.947	0.117732	0.189037	0.622796	0.533418	0.979785	NCAPH2	NCAPH2
ENSG00000025772	402.064	0.104253	0.271534	0.383942	0.701021	0.996091	TOMM34	TOMM34
ENSG00000025796	12180.6	-0.327948	0.167742	-1.95508	0.050574	0.794471	SEC63	SEC63
ENSG00000025800	1848.44	0.117493	0.125279	0.937853	0.34832	0.968251	KPNA6	KPNA6
ENSG00000026025	102582	0.501864	0.37834	1.32649	0.184677	0.905475	VIM	VIM
ENSG00000026036	155.535	-0.0860123	0.329672	-0.260902	0.794168	0.996894	RTEL1-TNFRSF6B	RTEL1-TNFRSF6B
ENSG00000026103	2823.33	0.0721119	0.397827	0.181264	0.85616	0.996894	FAS	FAS
ENSG00000026297	2894.65	0.0621205	0.286077	0.217146	0.828095	0.996894	RNASET2	RNASET2
ENSG00000026508	8594.19	0.343173	0.455896	0.752744	0.451604	0.9752	CD44	CD44
ENSG00000026559	167.468	-0.589441	0.661805	-0.890657	0.373113	0.968429	KCNG1	KCNG1
ENSG00000026652	675.573	-0.39664	0.393616	-1.00768	0.313606	0.960343	AGPAT4	AGPAT4
ENSG00000026751	582.358	0.0167683	0.614357	0.027294	0.978225	0.999976	SLAMF7	SLAMF7
ENSG00000026950	3184.65	0.363499	0.317016	1.14663	0.251536	0.939744	BTN3A1	BTN3A1
ENSG00000027001	858.913	0.176726	0.335901	0.526126	0.5988	0.987286	MIPEP	MIPEP
ENSG00000027075	1086.49	0.222516	0.414139	0.537299	0.591061	0.985587	PRKCH	PRKCH
ENSG00000027644	319.232	-0.390309	0.836828	-0.466415	0.640919	0.993238	INSRR	INSRR
ENSG00000027697	2940.61	0.0488055	0.265676	0.183703	0.854246	0.996894	IFNGR1	IFNGR1
ENSG00000027847	289.978	0.111446	0.223571	0.498479	0.618146	0.990506	B4GALT7	B4GALT7
ENSG00000027869	70.934	0.063983	0.605096	0.10574	0.915788	0.996894	SH2D2A	SH2D2A
ENSG00000028116	1002.67	-0.0510378	0.236805	-0.215526	0.829357	0.996894	VRK2	VRK2
ENSG00000028137	626.118	0.443379	0.444664	0.997109	0.318712	0.962489	TNFRSF1B	TNFRSF1B
ENSG00000028203	4540.49	-0.126076	0.194195	-0.649226	0.516192	0.977677	VEZT	VEZT
ENSG00000028277	416.306	0.220258	0.500405	0.44016	0.659821	0.995223	POU2F2	POU2F2
ENSG00000028310	2633.25	0.0581674	0.17039	0.341377	0.73282	0.996091	BRD9	BRD9
ENSG00000028528	3660.47	0.0290196	0.0836093	0.347086	0.728527	0.996091	SNX1	SNX1
ENSG00000028839	401.02	-0.435191	0.283886	-1.53298	0.125281	0.885224	TBPL1	TBPL1
ENSG00000029153	664.986	-0.450342	0.45189	-0.996575	0.318971	0.962489	ARNTL2	ARNTL2
ENSG00000029363	7855.03	-0.139841	0.139038	-1.00578	0.314524	0.960686	BCLAF1	BCLAF1
ENSG00000029364	1239.33	0.250176	0.167239	1.49592	0.134674	0.88795	SLC39A9	SLC39A9
ENSG00000029534	1780.63	0.26665	0.605909	0.440083	0.659877	0.995223	ANK1	ANK1
ENSG00000029559	3154.14	-0.148396	0.967681	-0.153352	0.87812	0.996894	IBSP	IBSP
ENSG00000029639	939.66	0.235881	0.190193	1.24022	0.214894	0.921671	TFB1M	TFB1M
ENSG00000029725	4748.32	0.125507	0.160301	0.782947	0.433658	0.969528	RABEP1	RABEP1
ENSG00000029993	668.334	-0.835889	0.277563	-3.01152	0.0025994	0.49439	HMGB3	HMGB3
ENSG00000030066	4615.36	0.203775	0.173437	1.17492	0.240025	0.931271	NUP160	NUP160
ENSG00000030110	188.71	-0.103283	0.250582	-0.412172	0.680213	0.995223	BAK1	BAK1
ENSG00000030304	111.175	0.44122	0.716629	0.615688	0.538101	0.980701	MUSK	MUSK
ENSG00000030419	657.185	0.0839074	0.522247	0.160666	0.872356	0.996894	IKZF2	IKZF2
ENSG00000030582	10186.1	0.0800845	0.345746	0.231628	0.816827	0.996894	GRN	GRN
ENSG00000031003	3884.38	0.0221018	0.151963	0.145442	0.884362	0.996894	FAM13B	FAM13B
ENSG00000031081	6037.93	0.107433	0.371902	0.288873	0.772678	0.996235	ARHGAP31	ARHGAP31
ENSG00000031691	290.099	-0.514091	0.265699	-1.93486	0.0530073	0.794477	CENPQ	CENPQ
ENSG00000031698	2965.88	0.158366	0.170223	0.930344	0.352193	0.968429	SARS	SARS1
ENSG00000031823	1571.16	-0.132371	0.109861	-1.20489	0.228246	0.927027	RANBP3	RANBP3
ENSG00000032219	4115.34	0.00134141	0.154712	0.00867041	0.993082	0.999976	ARID4A	ARID4A
ENSG00000032389	548.966	-0.0387506	0.153507	-0.252435	0.800705	0.996894	TSSC1	EIPR1
ENSG00000032444	3447.63	0.300755	0.156827	1.91775	0.0551423	0.796334	PNPLA6	PNPLA6
ENSG00000032742	1523.83	-0.0401722	0.224472	-0.178963	0.857967	0.996894	IFT88	IFT88
ENSG00000033011	1473.84	0.221422	0.154763	1.43071	0.152512	0.900858	ALG1	ALG1
ENSG00000033030	2334.66	-0.128572	0.131281	-0.979364	0.3274	0.965287	ZCCHC8	ZCCHC8
ENSG00000033050	2139.82	-0.1453	0.165313	-0.878936	0.379436	0.968429	ABCF2	ABCF2
ENSG00000033100	678.668	0.0696518	0.223052	0.312266	0.754838	0.996091	CHPF2	CHPF2
ENSG00000033122	562.721	-1.85505	0.847538	-2.18875	0.028615	0.73426	LRRC7	LRRC7
ENSG00000033170	1861.24	-0.19027	0.291124	-0.653571	0.513388	0.977677	FUT8	FUT8
ENSG00000033178	4388.43	-0.0139591	0.166298	-0.0839404	0.933104	0.997771	UBA6	UBA6
ENSG00000033327	2010.87	0.313781	0.405762	0.773312	0.439338	0.972313	GAB2	GAB2
ENSG00000033627	4315.24	0.276548	0.203478	1.3591	0.174113	0.90257	ATP6V0A1	ATP6V0A1
ENSG00000033800	4656.14	-0.358104	0.15252	-2.34792	0.0188787	0.717519	PIAS1	PIAS1
ENSG00000033867	4347.19	-0.0762669	0.2459	-0.310154	0.756444	0.996091	SLC4A7	SLC4A7
ENSG00000034053	2666.3	-0.309254	0.568953	-0.543548	0.586752	0.985357	APBA2	APBA2
ENSG00000034152	959.931	0.463586	0.323306	1.43389	0.151603	0.899036	MAP2K3	MAP2K3
ENSG00000034239	27.5311	-1.58148	1.01578	-1.55691	0.119491	0.879273	EFCAB1	CLXN
ENSG00000034510	10655.3	0.135804	0.26756	0.507566	0.611758	0.988991	TMSB10	TMSB10
ENSG00000034533	397.487	-0.0313126	0.191968	-0.163114	0.870429	0.996894	ASTE1	ASTE1
ENSG00000034677	5695.73	0.231537	0.255557	0.90601	0.364931	0.968429	RNF19A	RNF19A
ENSG00000034693	1645.29	-0.302335	0.185362	-1.63106	0.102879	0.863373	PEX3	PEX3
ENSG00000034713	1124.07	-0.0441437	0.29157	-0.1514	0.87966	0.996894	GABARAPL2	GABARAPL2
ENSG00000034971	342.81	-2.43639	1.33167	-1.82958			MYOC	MYOC
ENSG00000035115	1016.1	0.307975	0.2922	1.05399	0.291889	0.952926	SH3YL1	SH3YL1
ENSG00000035141	160.8	0.0724921	0.183628	0.394776	0.693008	0.995753	FAM136A	FAM136A
ENSG00000035403	11805.1	0.134561	0.282362	0.476556	0.633678	0.991865	VCL	VCL
ENSG00000035499	399.859	-0.675541	0.359238	-1.88048	0.0600421	0.804266	DEPDC1B	DEPDC1B
ENSG00000035664	266.465	0.604835	0.416466	1.4523	0.146418	0.894798	DAPK2	DAPK2
ENSG00000035681	2517.75	-0.0804633	0.173277	-0.464362	0.642389	0.993238	NSMAF	NSMAF
ENSG00000035687	2593.73	-0.00433729	0.22333	-0.019421	0.984505	0.999976	ADSS	ADSS2
ENSG00000035720	287.287	0.0254891	0.769893	0.0331073	0.973589	0.999976	STAP1	STAP1
ENSG00000035862	3010.04	0.281316	0.377479	0.745251	0.45612	0.9752	TIMP2	TIMP2
ENSG00000035928	4974.9	-0.258462	0.227612	-1.13553	0.256152	0.942628	RFC1	RFC1
ENSG00000036054	1703.78	0.104176	0.176812	0.589189	0.555735	0.980701	TBC1D23	TBC1D23
ENSG00000036257	5275.94	-0.420156	0.144402	-2.90962	0.00361863	0.548355	CUL3	CUL3
ENSG00000036448	2332.88	0.221296	0.683896	0.323582	0.746255	0.996091	MYOM2	MYOM2
ENSG00000036473	96.6594	2.27494	1.06909	2.12791	0.0333443	0.757706	OTC	OTC
ENSG00000036530	70.6311	-0.565457	0.54634	-1.03499	0.300673	0.955366	CYP46A1	CYP46A1
ENSG00000036549	3114.75	-0.130113	0.197224	-0.659724	0.509431	0.977677	ZZZ3	ZZZ3
ENSG00000036565	177.727	4.23746	0.988146	4.2883	1.80046e-05	0.0350675	SLC18A1	SLC18A1
ENSG00000036672	251.895	-0.0327596	0.543126	-0.0603168	0.951903	0.999612	USP2	USP2
ENSG00000036828	64.0333	-1.37325	1.05113	-1.30645	0.1914	0.910692	CASR	CASR
ENSG00000037042	1786.01	0.284795	0.202496	1.40642	0.159599	0.901855	TUBG2	TUBG2
ENSG00000037241	393.492	-0.119036	0.236474	-0.503379	0.614698	0.990263	RPL26L1	RPL26L1
ENSG00000037280	952.3	0.473887	0.514602	0.92088	0.357113	0.968429	FLT4	FLT4
ENSG00000037474	3662.22	-0.14525	0.175166	-0.829215	0.406983	0.968429	NSUN2	NSUN2
ENSG00000037637	1730.55	0.114425	0.176928	0.646732	0.517805	0.977677	FBXO42	FBXO42
ENSG00000037749	712.007	0.0242416	0.139814	0.173385	0.862349	0.996894	MFAP3	MFAP3
ENSG00000037757	234.698	0.372074	0.209709	1.77423	0.0760244	0.835014	MRI1	MRI1
ENSG00000037897	208.04	-0.516555	0.333527	-1.54876	0.121438	0.879446	METTL1	METTL1
ENSG00000037965	131.964	0.296883	0.702231	0.422771	0.672462	0.995223	HOXC8	HOXC8
ENSG00000038002	912.069	0.0365202	0.285996	0.127695	0.89839	0.996894	AGA	AGA
ENSG00000038210	685.811	-0.159046	0.213135	-0.746224	0.455532	0.9752	PI4K2B	PI4K2B
ENSG00000038219	10699	-0.0929572	0.157715	-0.589399	0.555594	0.980701	BOD1L1	BOD1L1
ENSG00000038274	1531.86	0.104045	0.198202	0.524946	0.59962	0.987286	MAT2B	MAT2B
ENSG00000038295	571.189	-0.391136	0.65568	-0.596535	0.550818	0.980701	TLL1	TLL1
ENSG00000038358	2673.36	0.0664829	0.172502	0.385403	0.699939	0.996091	EDC4	EDC4
ENSG00000038382	17054.5	-0.13357	0.198707	-0.672196	0.501459	0.977677	TRIO	TRIO
ENSG00000038427	74020	-0.0737974	0.643578	-0.114667	0.908709	0.996894	VCAN	VCAN
ENSG00000038532	2412.36	-0.0193174	0.160298	-0.120509	0.90408	0.996894	CLEC16A	CLEC16A
ENSG00000038945	1519.65	0.419589	0.551696	0.760544	0.44693	0.974398	MSR1	MSR1
ENSG00000039068	4914.44	0.656296	0.656178	1.00018			CDH1	CDH1
ENSG00000039123	5190.7	-0.230348	0.168171	-1.36972	0.170773	0.90257	SKIV2L2	MTREX
ENSG00000039139	731.676	0.360326	0.736182	0.489453	0.624521	0.99111	DNAH5	DNAH5
ENSG00000039319	5380.85	-0.0331751	0.223674	-0.148319	0.882091	0.996894	ZFYVE16	ZFYVE16
ENSG00000039523	3013.54	-0.248179	0.234132	-1.06	0.289146	0.952043	FAM65A	RIPOR1
ENSG00000039537	172.768	-0.673498	0.895509	-0.752084	0.452001	0.9752	C6	C6
ENSG00000039560	2769.28	0.052892	0.356923	0.148189	0.882194	0.996894	RAI14	RAI14
ENSG00000039600	14.767	0.0210455	0.533066	0.0394801	0.968508		SOX30	SOX30
ENSG00000039650	3464.25	0.128514	0.191733	0.670277	0.502681	0.977677	PNKP	PNKP
ENSG00000040199	1849.54	-0.0815367	0.205958	-0.39589	0.692187	0.995753	PHLPP2	PHLPP2
ENSG00000040275	1007.15	-0.51965	0.295565	-1.75816	0.0787201	0.841321	SPDL1	SPDL1
ENSG00000040341	1890.31	-0.3141	0.179687	-1.74804	0.0804567	0.841769	STAU2	STAU2
ENSG00000040487	178.017	-0.14411	0.26481	-0.5442	0.586304	0.985357	PQLC2	SLC66A1
ENSG00000040531	859.865	-0.185985	0.208206	-0.893274	0.371711	0.968429	CTNS	CTNS
ENSG00000040608	283.594	0.339117	0.508757	0.66656	0.505054	0.977677	RTN4R	RTN4R
ENSG00000040633	749.27	0.153968	0.199719	0.770925	0.440751	0.972669	PHF23	PHF23
ENSG00000040731	335.914	-5.28687	1.19106	-4.43881	9.04583e-06	0.0281009	CDH10	CDH10
ENSG00000040933	2385.92	0.0476014	0.20983	0.226857	0.820535	0.996894	INPP4A	INPP4A
ENSG00000041353	109.514	0.939681	0.727883	1.29098	0.196711	0.912967	RAB27B	RAB27B
ENSG00000041357	1840.38	-0.360155	0.20751	-1.73561	0.0826332	0.844871	PSMA4	PSMA4
ENSG00000041515	1486.84	0.613189	0.850724	0.720785	0.471042	0.9752	MYO16	MYO16
ENSG00000041802	1630.01	0.095624	0.200633	0.476613	0.633638	0.991865	LSG1	LSG1
ENSG00000041880	409.875	0.370291	0.340222	1.08838	0.276428	0.950189	PARP3	PARP3
ENSG00000041982	19439.2	0.0601511	0.574564	0.10469	0.916622	0.996894	TNC	TNC
ENSG00000041988	278.188	-0.114497	0.297486	-0.384882	0.700325	0.996091	THAP3	THAP3
ENSG00000042062	412.34	0.284804	0.656678	0.433704	0.664503	0.995223	FAM65C	RIPOR3
ENSG00000042088	1873.43	-0.0863151	0.192517	-0.44835	0.653901	0.995223	TDP1	TDP1
ENSG00000042286	243.646	0.884159	0.365439	2.41944	0.0155444	0.712349	AIFM2	AIFM2
ENSG00000042317	1187.71	-0.153398	0.240803	-0.637027	0.524108	0.978201	SPATA7	SPATA7
ENSG00000042429	2327.24	-0.114387	0.161162	-0.709764	0.47785	0.9752	MED17	MED17
ENSG00000042445	682.041	0.408418	0.247067	1.65307	0.0983172	0.853135	RETSAT	RETSAT
ENSG00000042493	1020.92	0.0405064	0.450294	0.0899555	0.928323	0.997333	CAPG	CAPG
ENSG00000042753	753.173	0.117268	0.220593	0.531601	0.595002	0.986445	AP2S1	AP2S1
ENSG00000042781	123.518	1.12746	0.695694	1.62063	0.105097	0.863431	USH2A	USH2A
ENSG00000042832	1016.62	0.523896	0.540047	0.970093	0.332	0.965373	TG	TG
ENSG00000042980	1084.4	0.440341	0.477347	0.922476	0.35628	0.968429	ADAM28	ADAM28
ENSG00000043039	146.883	0.293395	0.933862	0.314174	0.753389	0.996091	BARX2	BARX2
ENSG00000043093	948.254	-0.31127	0.161256	-1.93028	0.0535722	0.794477	DCUN1D1	DCUN1D1
ENSG00000043143	870.776	0.507513	0.316934	1.60132	0.109305	0.865415	JADE2	JADE2
ENSG00000043355	640.063	-2.29526	0.926008	-2.47866	0.0131876	0.703704	ZIC2	ZIC2
ENSG00000043462	3303.26	0.380152	0.472456	0.804631	0.421033	0.968429	LCP2	LCP2
ENSG00000043514	786.488	-0.253158	0.196407	-1.28895	0.197417	0.912967	TRIT1	TRIT1
ENSG00000043591	95.9909	0.697646	0.839179	0.831344	0.40578	0.968429	ADRB1	ADRB1
ENSG00000044090	6201.61	0.211708	0.198256	1.06785	0.285588	0.952043	CUL7	CUL7
ENSG00000044115	10402.7	0.0855342	0.207374	0.412464	0.68	0.995223	CTNNA1	CTNNA1
ENSG00000044446	7170.17	0.353872	0.255388	1.38563	0.165861	0.90257	PHKA2	PHKA2
ENSG00000044459	2269.32	-0.0158938	0.240824	-0.0659977	0.94738	0.999127	CNTLN	CNTLN
ENSG00000044524	1005.04	0.381835	0.564551	0.676351	0.498818	0.977677	EPHA3	EPHA3
ENSG00000044574	10356.8	0.0361066	0.233092	0.154903	0.876898	0.996894	HSPA5	HSPA5
ENSG00000046604	3414.42	0.0476418	0.635508	0.0749665	0.940241	0.998742	DSG2	DSG2
ENSG00000046647	333.92	0.326502	0.339948	0.960446	0.336831	0.966024	GEMIN8	GEMIN8
ENSG00000046651	5178.08	0.214664	0.221783	0.967902	0.333093	0.965373	OFD1	OFD1
ENSG00000046653	457.508	-0.887674	0.602873	-1.47241	0.140911	0.892722	GPM6B	GPM6B
ENSG00000046889	1870.4	-0.304662	0.531446	-0.57327	0.566462	0.982373	PREX2	PREX2
ENSG00000047056	768.697	-0.0497824	0.277527	-0.179378	0.857641	0.996894	WDR37	WDR37
ENSG00000047188	4373.31	0.033341	0.126265	0.264055	0.791737	0.996894	YTHDC2	YTHDC2
ENSG00000047230	1737.5	-0.0319868	0.334026	-0.0957614	0.92371	0.99715	CTPS2	CTPS2
ENSG00000047249	1195.54	-0.128584	0.186714	-0.688669	0.491031	0.977677	ATP6V1H	ATP6V1H
ENSG00000047315	8188.34	-0.137126	0.145073	-0.94522	0.344546	0.968251	POLR2B	POLR2B
ENSG00000047346	2911.34	-0.132498	0.228352	-0.580234	0.561757	0.981455	FAM214A	FAM214A
ENSG00000047365	2571.22	0.166328	0.590593	0.281629	0.778228	0.996539	ARAP2	ARAP2
ENSG00000047410	26072.2	-0.0204415	0.205743	-0.0993545	0.920857	0.996894	TPR	TPR
ENSG00000047457	2354.92	1.38651	0.955552	1.45101	0.146777	0.894798	CP	CP
ENSG00000047578	2448.35	0.297111	0.155327	1.91281	0.0557725	0.796334	KIAA0556	KATNIP
ENSG00000047579	1370.98	-0.0602852	0.21211	-0.284216	0.776245	0.996417	DTNBP1	DTNBP1
ENSG00000047597	106.856	0.155382	0.575467	0.270011	0.787152	0.996894	XK	XK
ENSG00000047617	330.882	-0.0643253	0.570951	-0.112663	0.910297	0.996894	ANO2	ANO2
ENSG00000047621	1219.46	-0.11848	0.199924	-0.592627	0.553431	0.980701	C12orf4	C12orf4
ENSG00000047634	455.214	0.442822	0.367427	1.2052	0.228127	0.927027	SCML1	SCML1
ENSG00000047644	1546.22	-0.196084	0.231989	-0.845232	0.397981	0.968429	WWC3	WWC3
ENSG00000047648	487.448	-0.181926	0.431271	-0.421838	0.673143	0.995223	ARHGAP6	ARHGAP6
ENSG00000047662	103.44	0.625429	0.839683	0.744839	0.456369	0.9752	FAM184B	FAM184B
ENSG00000047849	15825	0.167051	0.180845	0.923723	0.355631	0.968429	MAP4	MAP4
ENSG00000047932	1397.22	-0.0244421	0.190959	-0.127997	0.898152	0.996894	GOPC	GOPC
ENSG00000047936	730.821	0.16186	1.2151	0.133207			ROS1	ROS1
ENSG00000048028	1710.25	-0.164257	0.183355	-0.895841	0.370338	0.968429	USP28	USP28
ENSG00000048052	1734.04	0.518756	0.519868	0.997862	0.318346	0.962489	HDAC9	HDAC9
ENSG00000048140	534.302	0.0461302	0.209735	0.219945	0.825914	0.996894	TSPAN17	TSPAN17
ENSG00000048162	328.018	0.37504	0.227962	1.64519	0.0999309	0.855687	NOP16	NOP16
ENSG00000048342	1506.52	0.00848405	0.300207	0.0282607	0.977454	0.999976	CC2D2A	CC2D2A
ENSG00000048392	1336.39	-0.0224596	0.197213	-0.113885	0.909329	0.996894	RRM2B	RRM2B
ENSG00000048405	1333.8	-0.342531	0.183666	-1.86496	0.0621865	0.809317	ZNF800	ZNF800
ENSG00000048462	86.8358	-0.0222768	0.856807	-0.0259997	0.979258	0.999976	TNFRSF17	TNFRSF17
ENSG00000048471	8434.78	-0.179664	0.234554	-0.765982	0.443687	0.973054	SNX29	SNX29
ENSG00000048540	262.434	0.549189	1.03864	0.528759	0.596973	0.987187	LMO3	LMO3
ENSG00000048544	949.338	-0.300419	0.19454	-1.54425	0.122528	0.881611	MRPS10	MRPS10
ENSG00000048545	13.5563	-0.63131	0.947015	-0.666631	0.505008		GUCA1A	GUCA1A
ENSG00000048649	6075.09	0.069276	0.173883	0.398406	0.690331	0.995753	RSF1	RSF1
ENSG00000048707	15436.4	0.078078	0.185408	0.421114	0.673672	0.995223	VPS13D	VPS13D
ENSG00000048740	1758.1	0.185998	0.424459	0.438201	0.661241	0.995223	CELF2	CELF2
ENSG00000048828	9024.45	0.198201	0.1183	1.67541	0.0938541	0.853135	FAM120A	FAM120A
ENSG00000048991	4519.88	-0.448485	0.273521	-1.63968	0.101072	0.857106	R3HDM1	R3HDM1
ENSG00000049089	713.335	0.0936544	0.55597	0.168452	0.866228	0.996894	COL9A2	COL9A2
ENSG00000049130	609.245	-0.026771	0.473881	-0.0564931	0.954949	0.99966	KITLG	KITLG
ENSG00000049167	1310.56	-0.224199	0.179339	-1.25014	0.211249	0.917182	ERCC8	ERCC8
ENSG00000049192	829.51	-0.369341	0.449867	-0.821001	0.411646	0.968429	ADAMTS6	ADAMTS6
ENSG00000049239	1624.58	0.213196	0.304893	0.699248	0.484397	0.976819	H6PD	H6PD
ENSG00000049245	533.368	-0.0180765	0.266434	-0.067846	0.945908	0.999127	VAMP3	VAMP3
ENSG00000049246	2415.51	0.0276419	0.385613	0.0716831	0.942854	0.999026	PER3	PER3
ENSG00000049247	716.281	-1.8747	1.09996	-1.70433			UTS2	UTS2
ENSG00000049249	111.165	0.50766	0.583492	0.870038	0.38428	0.968429	TNFRSF9	TNFRSF9
ENSG00000049283	59.6761	0.453775	1.01397	0.447525	0.654496	0.995223	EPN3	EPN3
ENSG00000049323	5455.72	-0.349118	0.50591	-0.690078	0.490145	0.977677	LTBP1	LTBP1
ENSG00000049449	3866.4	0.0580824	0.319916	0.181555	0.855932	0.996894	RCN1	RCN1
ENSG00000049540	4675.49	0.547413	0.573456	0.954586	0.339787	0.967358	ELN	ELN
ENSG00000049541	793.665	-0.471498	0.240022	-1.96439	0.0494845	0.794471	RFC2	RFC2
ENSG00000049618	9418.96	0.0307678	0.158516	0.194099	0.846098	0.996894	ARID1B	ARID1B
ENSG00000049656	2334.12	-0.183405	0.169903	-1.07947	0.280379	0.952043	CLPTM1L	CLPTM1L
ENSG00000049759	4022.05	-0.201684	0.478019	-0.421916	0.673086	0.995223	NEDD4L	NEDD4L
ENSG00000049768	88.3568	0.472176	0.48527	0.973017	0.330545	0.965373	FOXP3	FOXP3
ENSG00000049769	139.41	0.148438	0.344713	0.430615	0.666749	0.995223	PPP1R3F	PPP1R3F
ENSG00000049860	7238.71	-0.244069	0.316105	-0.772114	0.440047	0.972567	HEXB	HEXB
ENSG00000049883	395.388	0.276855	0.231159	1.19768	0.231041	0.927845	PTCD2	PTCD2
ENSG00000050030	680.168	-0.169525	0.694106	-0.244236	0.807048	0.996894	KIAA2022	NEXMIF
ENSG00000050130	1469.22	-0.0343865	0.142962	-0.240529	0.80992	0.996894	JKAMP	JKAMP
ENSG00000050165	1636.52	0.377001	0.452658	0.83286	0.404924	0.968429	DKK3	DKK3
ENSG00000050327	2563.87	0.392741	0.497563	0.78933	0.429919	0.968429	ARHGEF5	ARHGEF5
ENSG00000050344	539.935	-0.544181	0.455632	-1.19434	0.232344	0.928995	NFE2L3	NFE2L3
ENSG00000050393	875.703	-0.12809	0.219553	-0.583415	0.559614	0.981291	MCUR1	MCUR1
ENSG00000050405	2832.06	0.110505	0.309055	0.357558	0.720674	0.996091	LIMA1	LIMA1
ENSG00000050426	1341.71	0.0766854	0.201678	0.380237	0.70377	0.996091	LETMD1	LETMD1
ENSG00000050438	1011.79	-0.478726	0.394967	-1.21207	0.225487	0.925175	SLC4A8	SLC4A8
ENSG00000050555	955.602	1.1008	0.673088	1.63545	0.101954	0.859485	LAMC3	LAMC3
ENSG00000050628	440.268	1.5626	0.718606	2.17449	0.0296682	0.736302	PTGER3	PTGER3
ENSG00000050730	253.845	0.285297	0.7947	0.359	0.719595	0.996091	TNIP3	TNIP3
ENSG00000050748	1023.8	0.019501	0.152165	0.128157	0.898024	0.996894	MAPK9	MAPK9
ENSG00000050767	169.281	0.377295	0.699557	0.539335	0.589656	0.985357	COL23A1	COL23A1
ENSG00000050820	405.647	0.138489	0.300325	0.46113	0.644706	0.993297	BCAR1	BCAR1
ENSG00000051009	1427.52	0.421349	0.187522	2.24693	0.0246445	0.729877	FAM160A2	FHIP1B
ENSG00000051108	3651.99	-0.0316882	0.28063	-0.112918	0.910095	0.996894	HERPUD1	HERPUD1
ENSG00000051128	290.49	-0.294745	0.359265	-0.820409	0.411983	0.968429	HOMER3	HOMER3
ENSG00000051180	459.328	-0.742523	0.387745	-1.91498	0.0554953	0.796334	RAD51	RAD51
ENSG00000051341	1829.54	-0.424676	0.390721	-1.0869	0.27708	0.950189	POLQ	POLQ
ENSG00000051382	2361.57	0.224821	0.260058	0.864504	0.387311	0.968429	PIK3CB	PIK3CB
ENSG00000051523	3193.19	0.691891	0.368435	1.87792	0.0603919	0.804381	CYBA	CYBA
ENSG00000051596	1232.13	-0.476962	0.37389	-1.27568	0.20207	0.913759	THOC3	THOC3
ENSG00000051620	976.069	-0.180306	0.309369	-0.582819	0.560015	0.981304	HEBP2	HEBP2
ENSG00000051825	3513.59	-0.192125	0.233765	-0.821873	0.411149	0.968429	MPHOSPH9	MPHOSPH9
ENSG00000052126	4115.97	-0.084051	0.337641	-0.248936	0.80341	0.996894	PLEKHA5	PLEKHA5
ENSG00000052344	126.932	0.702456	0.94215	0.745588	0.455916	0.9752	PRSS8	PRSS8
ENSG00000052723	755.763	-0.384803	0.293404	-1.31151	0.189684	0.910692	SIKE1	SIKE1
ENSG00000052749	1286.01	0.277204	0.228973	1.21064	0.226033	0.925175	RRP12	RRP12
ENSG00000052795	3515.3	-0.347855	0.396349	-0.877647	0.380135	0.968429	FNIP2	FNIP2
ENSG00000052802	592.616	0.00898267	0.307246	0.0292361	0.976676	0.999976	MSMO1	MSMO1
ENSG00000052841	5570.03	0.32843	0.189131	1.73652	0.0824721	0.84415	TTC17	TTC17
ENSG00000052850	97.9725	1.44395	0.980311	1.47296	0.140763	0.892722	ALX4	ALX4
ENSG00000053108	171.085	1.67176	0.731289	2.28605	0.0222515	0.720045	FSTL4	FSTL4
ENSG00000053254	860.152	-0.256579	0.215459	-1.19085	0.233713	0.930118	FOXN3	FOXN3
ENSG00000053328	75.399	0.0156018	0.61334	0.0254374	0.979706	0.999976	METTL24	METTL24
ENSG00000053371	2115.91	0.173153	0.166064	1.04269	0.297091	0.954148	AKR7A2	AKR7A2
ENSG00000053372	579.191	0.181418	0.264151	0.686795	0.492212	0.977677	MRTO4	MRTO4
ENSG00000053438	268.459	0.937942	1.36557	0.68685	0.492178	0.977677	NNAT	NNAT
ENSG00000053501	324.011	0.11246	0.196686	0.571777	0.567473	0.982851	USE1	USE1
ENSG00000053524	619.95	-0.700878	0.567857	-1.23425	0.217109	0.923036	MCF2L2	MCF2L2
ENSG00000053702	27.5538	-0.0185763	0.612959	-0.030306	0.975823	0.999976	NRIP2	NRIP2
ENSG00000053747	4510.72	0.754226	0.513207	1.46963	0.141661	0.892722	LAMA3	LAMA3
ENSG00000053770	1596.42	-0.373472	0.235266	-1.58744	0.112412	0.86868	AP5M1	AP5M1
ENSG00000053900	2077.53	0.0515858	0.177025	0.291405	0.770742	0.996091	ANAPC4	ANAPC4
ENSG00000053918	496.421	0.185809	0.372757	0.498473	0.618151	0.990506	KCNQ1	KCNQ1
ENSG00000054116	547.767	-0.000693346	0.152036	-0.00456042	0.996361	0.999976	TRAPPC3	TRAPPC3
ENSG00000054118	6635.68	-0.174876	0.14816	-1.18032	0.237873	0.930801	THRAP3	THRAP3
ENSG00000054148	675.785	0.153592	0.205023	0.749145	0.45377	0.9752	PHPT1	PHPT1
ENSG00000054179	140.24	2.1307	0.895049	2.38054			ENTPD2	ENTPD2
ENSG00000054219	2804.54	-0.473237	0.645269	-0.733394	0.463318	0.9752	LY75	LY75
ENSG00000054267	7497.42	-0.0144408	0.17505	-0.0824952	0.934253	0.998035	ARID4B	ARID4B
ENSG00000054277	614.682	0.0767907	0.404368	0.189903	0.849385	0.996894	OPN3	OPN3
ENSG00000054282	4157.16	0.268682	0.184024	1.46004	0.144278	0.893604	SDCCAG8	SDCCAG8
ENSG00000054356	612.48	0.0572086	1.00571	0.056884	0.954638	0.999623	PTPRN	PTPRN
ENSG00000054392	392.917	-0.425975	0.436526	-0.975832	0.329148	0.965373	HHAT	HHAT
ENSG00000054523	16932.3	0.0885407	0.222938	0.397153	0.691255	0.995753	KIF1B	KIF1B
ENSG00000054598	2826.01	-0.388983	0.605432	-0.642488	0.520556	0.978201	FOXC1	FOXC1
ENSG00000054611	1934.68	0.250157	0.16145	1.54943	0.121278	0.879446	TBC1D22A	TBC1D22A
ENSG00000054654	50497.6	0.123201	0.304308	0.404858	0.685582	0.995223	SYNE2	SYNE2
ENSG00000054690	1288.83	0.595027	0.567492	1.04852	0.294399	0.953121	PLEKHH1	PLEKHH1
ENSG00000054793	3665.45	0.577674	0.347339	1.66314	0.096284	0.853135	ATP9A	ATP9A
ENSG00000054803	111.405	-2.786	0.901287	-3.09113	0.00199394	0.453153	CBLN4	CBLN4
ENSG00000054938	82.2166	0.638076	0.869232	0.734069	0.462907	0.9752	CHRDL2	CHRDL2
ENSG00000054965	383.894	-0.166339	0.177371	-0.937807	0.348344	0.968251	FAM168A	FAM168A
ENSG00000054967	461.462	-0.132619	0.3567	-0.371793	0.710047	0.996091	RELT	RELT
ENSG00000054983	2184.15	-0.0849496	0.263319	-0.322611	0.746989	0.996091	GALC	GALC
ENSG00000055044	4705.36	-0.0366068	0.219999	-0.166395	0.867846	0.996894	NOP58	NOP58
ENSG00000055070	906.598	-0.140932	0.150033	-0.939343	0.347555	0.968251	SZRD1	SZRD1
ENSG00000055118	882.954	-0.136627	0.57831	-0.236253	0.813237	0.996894	KCNH2	KCNH2
ENSG00000055130	3263.44	-0.0950576	0.161449	-0.588779	0.55601	0.980701	CUL1	CUL1
ENSG00000055147	1281.97	0.160172	0.188008	0.851944	0.394245	0.968429	FAM114A2	FAM114A2
ENSG00000055163	4935.07	-0.450739	0.469572	-0.959892	0.33711	0.966377	CYFIP2	CYFIP2
ENSG00000055208	19579.8	-0.299156	0.211804	-1.41242	0.157826	0.901855	TAB2	TAB2
ENSG00000055211	1245.72	-0.412266	0.242834	-1.69773	0.0895583	0.853135	GINM1	GINM1
ENSG00000055332	3275.53	-0.0191151	0.17293	-0.110536	0.911984	0.996894	EIF2AK2	EIF2AK2
ENSG00000055483	3319.85	0.073742	0.163867	0.450012	0.652702	0.995212	USP36	USP36
ENSG00000055609	29635	-0.0896421	0.137578	-0.651572	0.514677	0.977677	KMT2C	KMT2C
ENSG00000055732	170.016	-0.640079	0.700687	-0.913502	0.360978	0.968429	MCOLN3	MCOLN3
ENSG00000055813	83.6005	0.104581	0.615195	0.169996	0.865013	0.996894	CCDC85A	CCDC85A
ENSG00000055917	12151.6	-0.0415331	0.110568	-0.375634	0.707189	0.996091	PUM2	PUM2
ENSG00000055950	781.376	0.0930557	0.198519	0.468749	0.639249	0.993238	MRPL43	MRPL43
ENSG00000055955	610.096	0.287308	0.367325	0.782163	0.434119	0.969637	ITIH4	ITIH4
ENSG00000055957	131.877	1.24095	0.750222	1.65412	0.0981038	0.853135	ITIH1	ITIH1
ENSG00000056050	679.068	-0.361797	0.156436	-2.31275	0.0207362	0.717519	C4orf27	HPF1
ENSG00000056097	6568.88	-0.158137	0.0905097	-1.74718	0.0806063	0.841769	ZFR	ZFR
ENSG00000056277	1310.71	-0.482526	0.210881	-2.28814	0.0221294	0.720045	ZNF280C	ZNF280C
ENSG00000056291	19.7805	-0.797216	1.28938	-0.618293	0.536382	0.980395	NPFFR2	NPFFR2
ENSG00000056487	128.069	-0.381645	0.719888	-0.530145	0.596011	0.98683	PHF21B	PHF21B
ENSG00000056558	603.09	-0.124427	0.37816	-0.329032	0.742132	0.996091	TRAF1	TRAF1
ENSG00000056586	6468.81	-0.115013	0.172374	-0.667229	0.504626	0.977677	RC3H2	RC3H2
ENSG00000056736	248.899	-0.0694256	0.590036	-0.117663	0.906335	0.996894	IL17RB	IL17RB
ENSG00000056972	377.894	0.0569036	0.333819	0.170462	0.864647	0.996894	TRAF3IP2	TRAF3IP2
ENSG00000056998	663.034	0.391128	0.64402	0.607322	0.543637	0.980701	GYG2	GYG2
ENSG00000057019	1852.61	-0.392428	0.261293	-1.50187	0.133132	0.88795	DCBLD2	DCBLD2
ENSG00000057252	2249.97	-0.215646	0.321727	-0.670275	0.502682	0.977677	SOAT1	SOAT1
ENSG00000057294	613.281	0.813052	0.726968	1.11841	0.26339	0.944646	PKP2	PKP2
ENSG00000057468	69.0427	0.243467	0.402299	0.60519	0.545053	0.980701	MSH4	MSH4
ENSG00000057593	49.1287	1.52672	0.861429	1.77231	0.0763425	0.835388	F7	F7
ENSG00000057608	7796.09	-0.265976	0.181339	-1.46673	0.142449	0.892722	GDI2	GDI2
ENSG00000057657	1368.43	0.260793	0.481351	0.541794	0.587961	0.985357	PRDM1	PRDM1
ENSG00000057663	834.834	-0.103295	0.168071	-0.614592	0.538824	0.980701	ATG5	ATG5
ENSG00000057704	425.873	-0.314356	0.437102	-0.719182	0.472029	0.9752	TMCC3	TMCC3
ENSG00000057757	649.081	-0.323273	0.248058	-1.30321	0.192502	0.911132	PITHD1	PITHD1
ENSG00000057935	2672.05	-0.256333	0.225868	-1.13488	0.256426	0.942826	MTA3	MTA3
ENSG00000058056	1653.09	-0.182989	0.231723	-0.789688	0.42971	0.968429	USP13	USP13
ENSG00000058063	5302.41	0.0596656	0.153378	0.389011	0.697268	0.995957	ATP11B	ATP11B
ENSG00000058085	1188.89	1.30647	0.718352	1.81871	0.0689564	0.817088	LAMC2	LAMC2
ENSG00000058091	3851.75	-0.130839	0.288426	-0.453632	0.650094	0.994257	CDK14	CDK14
ENSG00000058262	6389.72	0.0448607	0.187721	0.238975	0.811125	0.996894	SEC61A1	SEC61A1
ENSG00000058272	8453.02	-0.0819668	0.160298	-0.51134	0.609113	0.988528	PPP1R12A	PPP1R12A
ENSG00000058335	142.92	0.513967	0.67977	0.75609	0.449595	0.974534	RASGRF1	RASGRF1
ENSG00000058404	315.821	-1.07898	0.679148	-1.58872	0.112124	0.867887	CAMK2B	CAMK2B
ENSG00000058453	1035.45	-0.0508317	0.360882	-0.140854	0.887985	0.996894	CROCC	CROCC
ENSG00000058600	1772.94	-0.000961775	0.128774	-0.00746871	0.994041	0.999976	POLR3E	POLR3E
ENSG00000058668	9540.82	0.362752	0.307539	1.17953	0.238187	0.930801	ATP2B4	ATP2B4
ENSG00000058673	35094.2	0.0167085	0.155016	0.107785	0.914166	0.996894	ZC3H11A	ZC3H11A
ENSG00000058729	1269.12	-0.27139	0.147807	-1.83611	0.0663421	0.815553	RIOK2	RIOK2
ENSG00000058799	482.183	-0.289674	0.203269	-1.42507	0.154136	0.901855	YIPF1	YIPF1
ENSG00000058804	1190.87	-0.377347	0.220875	-1.70842	0.0875577	0.853135	NDC1	NDC1
ENSG00000058866	224.815	0.751598	0.568663	1.32169	0.18627	0.907934	DGKG	DGKG
ENSG00000059122	469.652	-0.180881	0.244616	-0.73945	0.459634	0.9752	FLYWCH1	FLYWCH1
ENSG00000059145	370.628	0.33162	0.234885	1.41184	0.157996	0.901855	UNKL	UNKL
ENSG00000059377	1600.5	0.166542	0.466361	0.357109	0.72101	0.996091	TBXAS1	TBXAS1
ENSG00000059378	1427.66	0.282142	0.384721	0.733367	0.463335	0.9752	PARP12	PARP12
ENSG00000059573	4905.74	-0.0986048	0.238757	-0.412992	0.679613	0.995223	ALDH18A1	ALDH18A1
ENSG00000059588	4693.77	-0.00278163	0.215883	-0.0128849	0.98972	0.999976	TARBP1	TARBP1
ENSG00000059691	563.424	0.063143	0.213726	0.29544	0.767658	0.996091	GATB	GATB
ENSG00000059728	293.409	0.197043	0.351567	0.560469	0.57516	0.983742	MXD1	MXD1
ENSG00000059758	2218.02	-0.158864	0.174724	-0.909228	0.36323	0.968429	CDK17	CDK17
ENSG00000059769	306.623	-0.0769071	0.206407	-0.372598	0.709447	0.996091	DNAJC25	DNAJC25
ENSG00000059804	6657.11	-0.447817	0.520105	-0.861012	0.389231	0.968429	SLC2A3	SLC2A3
ENSG00000059915	239.505	0.500233	0.517343	0.966926	0.333581	0.965373	PSD	PSD
ENSG00000060069	1964.99	-0.14718	0.170955	-0.86093	0.389276	0.968429	CTDP1	CTDP1
ENSG00000060138	3369.34	0.178031	0.349801	0.508949	0.610788	0.988743	YBX3	YBX3
ENSG00000060140	52.9728	1.01069	0.726626	1.39094	0.164244	0.901855	STYK1	STYK1
ENSG00000060237	37598.1	-0.18573	0.124164	-1.49584	0.134694	0.88795	WNK1	WNK1
ENSG00000060339	8871.23	-0.104217	0.164978	-0.631702	0.527582	0.978423	CCAR1	CCAR1
ENSG00000060491	2723.77	0.674597	0.219616	3.07172	0.00212832	0.466496	OGFR	OGFR
ENSG00000060558	150.642	0.557948	0.459365	1.21461	0.224516	0.925175	GNA15	GNA15
ENSG00000060566	199.296	0.375671	1.18725	0.316421	0.751683	0.996091	CREB3L3	CREB3L3
ENSG00000060642	373.595	0.342453	0.221143	1.54856	0.121488	0.879446	PIGV	PIGV
ENSG00000060656	1189.31	0.554714	0.482323	1.15009	0.250108	0.938092	PTPRU	PTPRU
ENSG00000060688	1307.98	-0.369178	0.151693	-2.43372	0.0149444	0.712349	SNRNP40	SNRNP40
ENSG00000060709	1605.5	-0.175868	0.843493	-0.2085	0.834838	0.996894	RIMBP2	RIMBP2
ENSG00000060718	29934	1.04826	0.852279	1.22995	0.218715	0.923565	COL11A1	COL11A1
ENSG00000060749	5426.33	-0.0453959	0.21797	-0.208267	0.835021	0.996894	QSER1	QSER1
ENSG00000060762	238.149	-0.247605	0.293577	-0.843407	0.399001	0.968429	MPC1	MPC1
ENSG00000060971	791.674	0.19551	0.157733	1.2395	0.215162	0.921671	ACAA1	ACAA1
ENSG00000060982	1819.1	-0.518749	0.486502	-1.06628	0.286296	0.952043	BCAT1	BCAT1
ENSG00000061273	1990.26	-0.0474709	0.241992	-0.196168	0.844479	0.996894	HDAC7	HDAC7
ENSG00000061337	271.048	0.351867	0.468589	0.750908	0.452708	0.9752	LZTS1	LZTS1
ENSG00000061455	77.9616	-0.0994953	0.591285	-0.16827	0.866371	0.996894	PRDM6	PRDM6
ENSG00000061656	57.7232	0.416262	0.472714	0.88058	0.378545	0.968429	SPAG4	SPAG4
ENSG00000061676	10556.4	0.0152961	0.152606	0.100232	0.92016	0.996894	NCKAP1	NCKAP1
ENSG00000061794	941.284	-0.215828	0.157601	-1.36946	0.170856	0.90257	MRPS35	MRPS35
ENSG00000061918	1754.33	0.139019	0.437087	0.318059	0.75044	0.996091	GUCY1B3	GUCY1B1
ENSG00000061936	5105.76	-0.00782155	0.217892	-0.0358964	0.971365	0.999976	SFSWAP	SFSWAP
ENSG00000061938	1510.04	0.232747	0.277727	0.838041	0.402008	0.968429	TNK2	TNK2
ENSG00000061987	10871.7	-0.00538034	0.147232	-0.0365434	0.970849	0.999976	MON2	MON2
ENSG00000062038	2023.29	-0.271414	0.669879	-0.405169	0.685354	0.995223	CDH3	CDH3
ENSG00000062096	77.0277	-2.06954	1.02787	-2.01342	0.0440703	0.785914	ARSF	ARSF
ENSG00000062194	3695.78	-0.295052	0.14416	-2.04669	0.0406882	0.783628	GPBP1	GPBP1
ENSG00000062282	208.686	0.869795	0.628368	1.38421	0.166293	0.90257	DGAT2	DGAT2
ENSG00000062370	916.14	0.173415	0.278653	0.622332	0.533724	0.979785	ZNF112	ZNF112
ENSG00000062485	6550.24	-0.156301	0.151234	-1.0335	0.301368	0.955632	CS	CS
ENSG00000062524	223.177	0.0530609	0.659684	0.0804337	0.935892	0.998484	LTK	LTK
ENSG00000062582	534.444	-0.0366874	0.236519	-0.155114	0.876731	0.996894	MRPS24	MRPS24
ENSG00000062598	2101.08	0.000262985	0.196142	0.00134079	0.99893	0.999976	ELMO2	ELMO2
ENSG00000062650	5699.43	-0.100273	0.130192	-0.770192	0.441186	0.973054	WAPAL	WAPL
ENSG00000062716	5145.22	0.0327774	0.257325	0.127377	0.898642	0.996894	VMP1	VMP1
ENSG00000062725	1989.5	-0.107971	0.207937	-0.51925	0.603587	0.987286	APPBP2	APPBP2
ENSG00000062822	670.374	-0.198238	0.271051	-0.731368	0.464554	0.9752	POLD1	POLD1
ENSG00000063015	489.441	0.423582	1.14182	0.370972	0.710658	0.996091	SEZ6	SEZ6
ENSG00000063046	22677.4	-0.17349	0.202807	-0.85544	0.392308	0.968429	EIF4B	EIF4B
ENSG00000063127	415.665	-0.546075	0.516957	-1.05633	0.290819	0.952312	SLC6A16	SLC6A16
ENSG00000063169	716.146	-0.124712	0.195659	-0.637396	0.523867	0.978201	GLTSCR1	BICRA
ENSG00000063176	412.469	0.021136	0.20413	0.103542	0.917533	0.996894	SPHK2	SPHK2
ENSG00000063177	14188.1	0.235265	0.258535	0.909993	0.362826	0.968429	RPL18	RPL18
ENSG00000063180	455.721	-0.16654	0.48743	-0.341669	0.7326	0.996091	CA11	CA11
ENSG00000063241	202.801	0.000884632	0.235967	0.00374897	0.997009	0.999976	ISOC2	ISOC2
ENSG00000063244	1251.06	-0.0472726	0.119333	-0.396141	0.692001	0.995753	U2AF2	U2AF2
ENSG00000063245	1787.27	0.447371	0.182976	2.44497	0.0144863	0.712349	EPN1	EPN1
ENSG00000063322	350.413	-0.0419511	0.182063	-0.230421	0.817765	0.996894	MED29	MED29
ENSG00000063438	95.278	0.131049	0.590047	0.2221	0.824236	0.996894	AHRR	AHRR
ENSG00000063587	322.495	-0.166551	0.282949	-0.588625	0.556113	0.980701	ZNF275	ZNF275
ENSG00000063601	1417.42	-0.142565	0.217742	-0.654743	0.512633	0.977677	MTMR1	MTMR1
ENSG00000063660	938.084	-0.0400626	0.417979	-0.0958483	0.923641	0.99715	GPC1	GPC1
ENSG00000063761	257.485	0.0904642	0.302172	0.29938	0.76465	0.996091	ADCK1	ADCK1
ENSG00000063854	685.33	0.128154	0.298073	0.429941	0.667238	0.995223	HAGH	HAGH
ENSG00000063978	1249.71	-0.126754	0.139276	-0.910098	0.362771	0.968429	RNF4	RNF4
ENSG00000064012	2120.46	0.271629	0.33498	0.810884	0.417433	0.968429	CASP8	CASP8
ENSG00000064042	5020.18	-0.24109	0.415012	-0.580924	0.561292	0.981455	LIMCH1	LIMCH1
ENSG00000064102	2351.23	-0.206086	0.209811	-0.982248	0.325978	0.965287	ASUN	INTS13
ENSG00000064115	2518.09	0.0723183	0.265181	0.272713	0.785074	0.996894	TM7SF3	TM7SF3
ENSG00000064195	160.384	0.877462	0.963795	0.910424	0.362599	0.968429	DLX3	DLX3
ENSG00000064199	154.905	-0.198646	0.27452	-0.723613	0.469303	0.9752	SPA17	SPA17
ENSG00000064201	35.5751	1.83787	0.608766	3.01901	0.00253605	0.492566	TSPAN32	TSPAN32
ENSG00000064205	25.4795	0.845309	0.749525	1.12779	0.259408	0.942826	WISP2	CCN5
ENSG00000064218	22.6779	-1.12501	0.896413	-1.25501	0.209474	0.916041	DMRT3	DMRT3
ENSG00000064225	497.833	-0.0639241	0.357203	-0.178957	0.857971	0.996894	ST3GAL6	ST3GAL6
ENSG00000064270	119.94	-1.04389	0.840029	-1.24268	0.213986	0.921671	ATP2C2	ATP2C2
ENSG00000064300	589.743	0.305217	0.549927	0.555014	0.578885	0.985357	NGFR	NGFR
ENSG00000064309	5718.84	0.0948619	0.355289	0.267	0.789469	0.996894	CDON	CDON
ENSG00000064313	7305.67	-0.241935	0.156398	-1.54692	0.121883	0.879854	TAF2	TAF2
ENSG00000064393	6471.79	-0.317465	0.274204	-1.15777	0.246959	0.935866	HIPK2	HIPK2
ENSG00000064419	4346.21	-0.214066	0.166827	-1.28316	0.199436	0.913431	TNPO3	TNPO3
ENSG00000064489	252.911	0.0847945	0.349448	0.242653	0.808274	0.996894	MEF2BNB-MEF2B	BORCS8-MEF2B
ENSG00000064490	1445.59	-0.165634	0.214715	-0.771416	0.44046	0.972567	RFXANK	RFXANK
ENSG00000064545	308.197	0.155393	0.21605	0.719245	0.47199	0.9752	TMEM161A	TMEM161A
ENSG00000064547	191.001	0.00212744	0.344674	0.00617231	0.995075	0.999976	LPAR2	LPAR2
ENSG00000064601	10786.8	-0.0363788	0.281905	-0.129046	0.897321	0.996894	CTSA	CTSA
ENSG00000064607	7278.28	-0.0814062	0.171336	-0.475125	0.634698	0.992294	SUGP2	SUGP2
ENSG00000064651	3056.12	-0.171651	0.256109	-0.670227	0.502713	0.977677	SLC12A2	SLC12A2
ENSG00000064652	286.77	0.134912	0.230167	0.586151	0.557774	0.980973	SNX24	SNX24
ENSG00000064655	877.383	-0.594569	0.608758	-0.976692	0.328721	0.965373	EYA2	EYA2
ENSG00000064666	1481.78	0.261969	0.411386	0.636797	0.524257	0.978201	CNN2	CNN2
ENSG00000064687	1252.45	-0.275817	0.399809	-0.689872	0.490275	0.977677	ABCA7	ABCA7
ENSG00000064692	1110.58	0.843882	0.568561	1.48424	0.137745	0.892381	SNCAIP	SNCAIP
ENSG00000064703	1379.28	-0.286563	0.243609	-1.17632	0.239466	0.930801	DDX20	DDX20
ENSG00000064726	2371.84	-0.242728	0.176301	-1.37679	0.168579	0.90257	BTBD1	BTBD1
ENSG00000064763	223.903	0.109839	0.497417	0.220818	0.825234	0.996894	FAR2	FAR2
ENSG00000064787	468.196	2.70572	0.885411	3.05589			BCAS1	BCAS1
ENSG00000064886	268.599	-0.0492074	0.721778	-0.0681753	0.945646	0.999118	CHI3L2	CHI3L2
ENSG00000064932	1907.81	0.111985	0.332732	0.336564	0.736446	0.996091	SBNO2	SBNO2
ENSG00000064933	4609.53	0.102209	0.219033	0.466637	0.64076	0.993238	PMS1	PMS1
ENSG00000064961	989.265	-0.0186906	0.233438	-0.0800664	0.936184	0.998484	HMG20B	HMG20B
ENSG00000064989	1163.02	0.11614	0.494146	0.235031	0.814185	0.996894	CALCRL	CALCRL
ENSG00000064995	925.276	-0.103698	0.153603	-0.675104	0.499609	0.977677	TAF11	TAF11
ENSG00000064999	3250.56	0.138364	0.165496	0.836053	0.403125	0.968429	ANKS1A	ANKS1A
ENSG00000065000	5650.93	0.0537394	0.135235	0.397378	0.691088	0.995753	AP3D1	AP3D1
ENSG00000065029	1360.92	0.0328605	0.218326	0.150511	0.880361	0.996894	ZNF76	ZNF76
ENSG00000065054	462.156	0.269464	0.329887	0.816837	0.414022	0.968429	SLC9A3R2	SLC9A3R2
ENSG00000065057	131.86	0.260447	0.231629	1.12442	0.260837	0.942826	NTHL1	NTHL1
ENSG00000065060	1775.88	-0.215466	0.153648	-1.40233	0.160816	0.901855	UHRF1BP1	UHRF1BP1
ENSG00000065135	1944.88	-0.192458	0.174793	-1.10106	0.270871	0.948952	GNAI3	GNAI3
ENSG00000065150	11335.9	0.0361351	0.23673	0.152642	0.87868	0.996894	IPO5	IPO5
ENSG00000065154	3522.09	0.135611	0.331613	0.408942	0.682582	0.995223	OAT	OAT
ENSG00000065183	2956.15	0.28524	0.18849	1.51329	0.130207	0.88795	WDR3	WDR3
ENSG00000065243	4247.86	-0.0478608	0.183904	-0.260248	0.794672	0.996894	PKN2	PKN2
ENSG00000065268	198.03	0.0896978	0.280914	0.319307	0.749493	0.996091	WDR18	WDR18
ENSG00000065308	1120.29	-0.234531	0.354153	-0.662232	0.507823	0.977677	TRAM2	TRAM2
ENSG00000065320	156.885	1.36041	0.704317	1.93154	0.0534168	0.794477	NTN1	NTN1
ENSG00000065325	9.7101	1.47367	1.15649	1.27426	0.202571		GLP2R	GLP2R
ENSG00000065328	781.684	-0.249614	0.452107	-0.552112	0.580872	0.985357	MCM10	MCM10
ENSG00000065357	3951.53	0.158945	0.339368	0.468355	0.639531	0.993238	DGKA	DGKA
ENSG00000065361	4052.21	-0.190374	0.650863	-0.292495	0.769908	0.996091	ERBB3	ERBB3
ENSG00000065413	3731.48	0.184125	0.336839	0.546624	0.584637	0.985357	ANKRD44	ANKRD44
ENSG00000065427	7748.63	-0.0224795	0.177056	-0.126963	0.89897	0.996894	KARS	KARS1
ENSG00000065457	998.533	-0.0509001	0.162486	-0.313258	0.754084	0.996091	ADAT1	ADAT1
ENSG00000065485	1439.2	0.332637	0.330424	1.0067	0.31408	0.960343	PDIA5	PDIA5
ENSG00000065491	715.715	-0.149587	0.174258	-0.858424	0.390658	0.968429	TBC1D22B	TBC1D22B
ENSG00000065518	1863.99	-0.185967	0.196096	-0.948344	0.342954	0.968251	NDUFB4	NDUFB4
ENSG00000065526	10999.1	-0.0658356	0.138736	-0.474539	0.635116	0.992552	SPEN	SPEN
ENSG00000065534	6959.62	0.47577	0.483465	0.984084	0.325074	0.964358	MYLK	MYLK
ENSG00000065548	2315.9	-0.020293	0.146229	-0.138775	0.889628	0.996894	ZC3H15	ZC3H15
ENSG00000065559	912.338	0.0142112	0.190972	0.074415	0.94068	0.998872	MAP2K4	MAP2K4
ENSG00000065600	377.241	-0.340374	0.265034	-1.28426	0.199049	0.913431	TMEM206	PACC1
ENSG00000065609	1060.79	0.335798	0.789259	0.42546	0.670501	0.995223	SNAP91	SNAP91
ENSG00000065613	4346.47	0.111642	0.169121	0.660131	0.50917	0.977677	SLK	SLK
ENSG00000065615	674.24	-0.0852677	0.187031	-0.455901	0.648461	0.993724	CYB5R4	CYB5R4
ENSG00000065618	461.659	0.827995	0.766837	1.07975	0.280252	0.952043	COL17A1	COL17A1
ENSG00000065621	139.952	0.230135	0.605487	0.380083	0.703884	0.996091	GSTO2	GSTO2
ENSG00000065665	1105.63	-0.221811	0.225682	-0.982848	0.325682	0.965287	SEC61A2	SEC61A2
ENSG00000065675	597.639	0.934666	0.61925	1.50935	0.131209	0.88795	PRKCQ	PRKCQ
ENSG00000065717	1051.89	0.44702	0.554132	0.806702	0.419838	0.968429	TLE2	TLE2
ENSG00000065802	412.646	0.424382	0.297831	1.42491	0.154184	0.901855	ASB1	ASB1
ENSG00000065809	1106.83	-0.340164	0.275701	-1.23382	0.217271	0.923036	FAM107B	FAM107B
ENSG00000065833	645.779	0.187874	0.416913	0.450631	0.652255	0.995202	ME1	ME1
ENSG00000065882	3699.33	-0.582923	0.26083	-2.23488	0.0254253	0.730667	TBC1D1	TBC1D1
ENSG00000065883	5357.05	-0.0414368	0.166977	-0.248159	0.804011	0.996894	CDK13	CDK13
ENSG00000065911	1519.16	-0.254749	0.276817	-0.92028	0.357427	0.968429	MTHFD2	MTHFD2
ENSG00000065923	957.928	-0.478466	0.339009	-1.41137	0.158136	0.901855	SLC9A7	SLC9A7
ENSG00000065970	854.628	-0.18408	0.185978	-0.989795	0.322274	0.963619	FOXJ2	FOXJ2
ENSG00000065978	12539.2	-0.335281	0.244423	-1.37173	0.170149	0.90257	YBX1	YBX1
ENSG00000065989	698.541	0.406742	0.461389	0.881561	0.378014	0.968429	PDE4A	PDE4A
ENSG00000066027	799.348	-0.00710918	0.246921	-0.0287914	0.977031	0.999976	PPP2R5A	PPP2R5A
ENSG00000066032	298.873	-1.65896	0.930204	-1.78344	0.074515	0.835014	CTNNA2	CTNNA2
ENSG00000066044	1262.62	-0.197421	0.127711	-1.54585	0.122142	0.880695	ELAVL1	ELAVL1
ENSG00000066056	505.616	0.254731	0.481719	0.528796	0.596947	0.987187	TIE1	TIE1
ENSG00000066084	5460.66	-0.0174613	0.146654	-0.119065	0.905224	0.996894	DIP2B	DIP2B
ENSG00000066117	1907.11	-0.296474	0.203486	-1.45698	0.145123	0.89449	SMARCD1	SMARCD1
ENSG00000066135	3406.55	-0.0330327	0.194284	-0.170022	0.864992	0.996894	KDM4A	KDM4A
ENSG00000066136	1647.04	-0.0923433	0.152423	-0.605836	0.544623	0.980701	NFYC	NFYC
ENSG00000066185	37.4771	0.400215	0.492542	0.81255	0.416476	0.968429	ZMYND12	ZMYND12
ENSG00000066230	91.032	2.73687	1.17385	2.33152	0.0197257	0.717519	SLC9A3	SLC9A3
ENSG00000066248	183.748	0.840781	0.626984	1.34099	0.179923	0.90257	NGEF	NGEF
ENSG00000066279	15353.8	-0.635916	0.415458	-1.53064	0.125859	0.885224	ASPM	ASPM
ENSG00000066294	831.286	-0.144498	0.488627	-0.295722	0.767443	0.996091	CD84	CD84
ENSG00000066322	1096.1	0.0583994	0.220943	0.264319	0.791534	0.996894	ELOVL1	ELOVL1
ENSG00000066336	711.448	0.175093	0.486272	0.360071	0.718794	0.996091	SPI1	SPI1
ENSG00000066379	262.282	0.101138	0.206011	0.490937	0.623471	0.99111	ZNRD1	POLR1H
ENSG00000066382	378.261	-0.132441	0.586208	-0.225928	0.821257	0.996894	MPPED2	MPPED2
ENSG00000066422	1810.26	0.0649461	0.133532	0.486372	0.626703	0.99127	ZBTB11	ZBTB11
ENSG00000066427	1542.36	0.0884501	0.157389	0.561983	0.574128	0.983653	ATXN3	ATXN3
ENSG00000066455	2812.75	-0.0807896	0.161286	-0.500908	0.616436	0.990506	GOLGA5	GOLGA5
ENSG00000066468	3810.39	0.0390623	0.561609	0.0695543	0.944548	0.999068	FGFR2	FGFR2
ENSG00000066557	1067.33	-0.357269	0.171811	-2.07943	0.0375779	0.773777	LRRC40	LRRC40
ENSG00000066583	475.765	0.152057	0.256753	0.592231	0.553696	0.980701	ISOC1	ISOC1
ENSG00000066629	1376.54	-0.152327	0.30257	-0.503444	0.614652	0.990263	EML1	EML1
ENSG00000066651	1614.88	-0.100498	0.211854	-0.474373	0.635234	0.992552	TRMT11	TRMT11
ENSG00000066654	850.122	-0.0292121	0.162883	-0.179344	0.857668	0.996894	THUMPD1	THUMPD1
ENSG00000066697	393.997	-0.180565	0.21612	-0.835486	0.403444	0.968429	MSANTD3	MSANTD3
ENSG00000066735	539.357	-0.0138229	0.51201	-0.0269974	0.978462	0.999976	KIF26A	KIF26A
ENSG00000066739	5155.03	0.0142243	0.151911	0.0936357	0.925399	0.997272	ATG2B	ATG2B
ENSG00000066777	7833.21	-0.00461725	0.169762	-0.0271984	0.978301	0.999976	ARFGEF1	ARFGEF1
ENSG00000066827	771.343	0.219843	0.187423	1.17298	0.240804	0.931491	ZFAT	ZFAT
ENSG00000066855	646.254	0.0790494	0.175606	0.450153	0.6526	0.995212	MTFR1	MTFR1
ENSG00000066923	660.678	-1.24353	0.516844	-2.406	0.0161281	0.712349	STAG3	STAG3
ENSG00000066926	1509.4	-0.328511	0.323175	-1.01651	0.309386	0.959615	FECH	FECH
ENSG00000066933	6413.15	-0.292353	0.198418	-1.47342	0.140638	0.892722	MYO9A	MYO9A
ENSG00000067048	1645.98	-0.298507	1.37432	-0.217203	0.82805	0.996894	DDX3Y	DDX3Y
ENSG00000067057	4001.58	-0.0613799	0.400988	-0.153072	0.878342	0.996894	PFKP	PFKP
ENSG00000067064	879.167	0.346844	0.240994	1.43922	0.150088	0.896629	IDI1	IDI1
ENSG00000067066	4207.67	0.574428	0.427917	1.34238	0.179472	0.90257	SP100	SP100
ENSG00000067082	12312.3	-0.25359	0.396582	-0.639439	0.522537	0.978201	KLF6	KLF6
ENSG00000067113	987.019	-0.333899	0.361399	-0.923906	0.355535	0.968429	PPAP2A	PLPP1
ENSG00000067141	7266.69	-0.306617	0.355331	-0.862905	0.38819	0.968429	NEO1	NEO1
ENSG00000067167	7048.8	-0.246196	0.213816	-1.15144	0.249552	0.938092	TRAM1	TRAM1
ENSG00000067177	1704.53	0.426921	0.463339	0.921401	0.356841	0.968429	PHKA1	PHKA1
ENSG00000067182	2542.63	0.393229	0.348022	1.1299	0.25852	0.942826	TNFRSF1A	TNFRSF1A
ENSG00000067191	643.329	0.165739	0.36	0.460387	0.645238	0.993297	CACNB1	CACNB1
ENSG00000067208	2396.66	-0.223071	0.231662	-0.962918	0.335589	0.965373	EVI5	EVI5
ENSG00000067221	105.214	0.597532	0.288861	2.06858	0.0385859	0.773777	STOML1	STOML1
ENSG00000067225	29770.2	-0.0595643	0.241298	-0.24685	0.805025	0.996894	PKM	PKM
ENSG00000067248	3329.78	-0.273208	0.112628	-2.42574	0.0152772	0.712349	DHX29	DHX29
ENSG00000067334	2704.74	-0.0580394	0.134965	-0.430031	0.667173	0.995223	DNTTIP2	DNTTIP2
ENSG00000067365	920.771	-0.0729457	0.210753	-0.34612	0.729253	0.996091	METTL22	METTL22
ENSG00000067369	11861.4	-0.0572836	0.135434	-0.422963	0.672323	0.995223	TP53BP1	TP53BP1
ENSG00000067445	2919.34	-0.337707	0.317053	-1.06515	0.28681	0.952043	TRO	TRO
ENSG00000067533	964.706	-0.0332737	0.220028	-0.151225	0.879798	0.996894	RRP15	RRP15
ENSG00000067560	4815.39	-0.00634539	0.206139	-0.030782	0.975443	0.999976	RHOA	RHOA
ENSG00000067596	3219.75	-0.118317	0.186719	-0.633665	0.526299	0.978423	DHX8	DHX8
ENSG00000067601	1333.93	-0.112812	0.242929	-0.464384	0.642373	0.993238	PMS2P4
ENSG00000067606	545.942	0.65137	0.537628	1.21156	0.22568	0.925175	PRKCZ	PRKCZ
ENSG00000067646	578.969	0.226962	1.05964	0.214188	0.830401	0.996894	ZFY	ZFY
ENSG00000067704	4764.9	0.0595499	0.209834	0.283795	0.776567	0.996539	IARS2	IARS2
ENSG00000067715	1112	-0.438785	0.697931	-0.628694	0.529549	0.978423	SYT1	SYT1
ENSG00000067798	1466.43	-0.344556	0.451305	-0.763465	0.445186	0.973238	NAV3	NAV3
ENSG00000067829	1080.43	-0.017004	0.217261	-0.0782652	0.937617	0.998484	IDH3G	IDH3G
ENSG00000067836	294.433	0.166834	0.237536	0.702351	0.482461	0.976285	ROGDI	ROGDI
ENSG00000067840	695.139	0.371408	0.659714	0.562983	0.573447	0.983561	PDZD4	PDZD4
ENSG00000067842	416.772	1.09073	0.740683	1.4726	0.140858	0.892722	ATP2B3	ATP2B3
ENSG00000067900	8541.71	-0.188962	0.161327	-1.17129	0.24148	0.932453	ROCK1	ROCK1
ENSG00000067955	1832.94	-0.006436	0.189096	-0.0340356	0.972849	0.999976	CBFB	CBFB
ENSG00000067992	507.808	-0.450809	0.345553	-1.3046	0.192028	0.910728	PDK3	PDK3
ENSG00000068001	700.54	0.0651753	0.281431	0.231585	0.81686	0.996894	HYAL2	HYAL2
ENSG00000068024	2088.12	0.281504	0.215583	1.30578	0.191627	0.910692	HDAC4	HDAC4
ENSG00000068028	178.835	0.0835087	0.218624	0.381974	0.70248	0.996091	RASSF1	RASSF1
ENSG00000068078	530.273	1.59829	0.636672	2.51038	0.0120601	0.703619	FGFR3	FGFR3
ENSG00000068079	352.699	0.921038	0.394836	2.33271	0.0196635	0.717519	IFI35	IFI35
ENSG00000068097	1456.08	0.0751892	0.155283	0.484208	0.628239	0.991303	HEATR6	HEATR6
ENSG00000068120	885.254	0.422742	0.182381	2.3179	0.0204545	0.717519	COASY	COASY
ENSG00000068137	314.798	0.0946993	0.304379	0.311123	0.755707	0.996091	PLEKHH3	PLEKHH3
ENSG00000068305	3149.63	-0.327521	0.187862	-1.74342	0.0812605	0.841769	MEF2A	MEF2A
ENSG00000068308	1388.93	-0.0188779	0.119167	-0.158416	0.874129	0.996894	OTUD5	OTUD5
ENSG00000068323	871.046	0.164544	0.201262	0.817565	0.413606	0.968429	TFE3	TFE3
ENSG00000068354	498.029	0.227306	0.222628	1.02101	0.307248	0.959615	TBC1D25	TBC1D25
ENSG00000068366	3023.17	0.253623	0.319734	0.793232	0.427643	0.968429	ACSL4	ACSL4
ENSG00000068383	776.676	-0.0872059	0.231345	-0.376951	0.70621	0.996091	INPP5A	INPP5A
ENSG00000068394	497.974	0.116794	0.154657	0.755181	0.450141	0.974808	GPKOW	GPKOW
ENSG00000068400	2277.36	-0.0787027	0.145772	-0.539904	0.589263	0.985357	GRIPAP1	GRIPAP1
ENSG00000068438	796.444	0.0917835	0.186651	0.491739	0.622904	0.99111	FTSJ1	FTSJ1
ENSG00000068489	1153.74	-0.884052	0.370529	-2.38592	0.0170364	0.717519	PRR11	PRR11
ENSG00000068615	358.621	0.993811	0.617435	1.60958	0.10749	0.86523	REEP1	REEP1
ENSG00000068650	6916.37	0.337911	0.393195	0.859397	0.390122	0.968429	ATP11A	ATP11A
ENSG00000068654	4293.47	0.0170015	0.137357	0.123776	0.901493	0.996894	POLR1A	POLR1A
ENSG00000068697	13600	-0.0761497	0.265352	-0.286976	0.774131	0.996235	LAPTM4A	LAPTM4A
ENSG00000068724	1466.36	0.175691	0.259857	0.676106	0.498974	0.977677	TTC7A	TTC7A
ENSG00000068745	2142.45	0.0416762	0.189151	0.220333	0.825612	0.996894	IP6K2	IP6K2
ENSG00000068781	1362.54	0.185333	0.452381	0.409683	0.682039	0.995223	STON1-GTF2A1L	STON1-GTF2A1L
ENSG00000068784	2046.39	-0.0611863	0.179412	-0.341038	0.733075	0.996091	SRBD1	SRBD1
ENSG00000068796	5013.42	-0.430576	0.183189	-2.35044	0.0187512	0.717519	KIF2A	KIF2A
ENSG00000068831	1170.98	0.390953	0.490249	0.797458	0.425185	0.968429	RASGRP2	RASGRP2
ENSG00000068878	8458.83	-0.394281	0.159394	-2.47362	0.0133753	0.708243	PSME4	PSME4
ENSG00000068885	4253.26	-0.144725	0.200867	-0.7205	0.471217	0.9752	IFT80	IFT80
ENSG00000068903	1861.58	-0.00814064	0.220261	-0.036959	0.970518	0.999976	SIRT2	SIRT2
ENSG00000068912	2587.39	-0.190803	0.231238	-0.825139	0.409293	0.968429	ERLEC1	ERLEC1
ENSG00000068971	833.398	0.14526	0.216084	0.672241	0.50143	0.977677	PPP2R5B	PPP2R5B
ENSG00000068976	627.918	0.163086	0.516132	0.315977	0.75202	0.996091	PYGM	PYGM
ENSG00000069011	224.189	-1.56271	0.833675	-1.87449	0.0608633	0.804381	PITX1	PITX1
ENSG00000069020	3478.43	-0.469702	0.299638	-1.56757	0.116982	0.876442	MAST4	MAST4
ENSG00000069122	4258.84	0.542872	0.51264	1.05897	0.289612	0.952043	GPR116	ADGRF5
ENSG00000069188	1502.44	0.0638577	0.529865	0.120517	0.904074	0.996894	SDK2	SDK2
ENSG00000069248	2802.16	-0.135825	0.165651	-0.81995	0.412245	0.968429	NUP133	NUP133
ENSG00000069275	9575.83	-0.375754	0.260289	-1.44361	0.14885	0.895333	NUCKS1	NUCKS1
ENSG00000069329	7620.84	0.0152643	0.17971	0.0849386	0.93231	0.997399	VPS35	VPS35
ENSG00000069345	1709.36	0.0748929	0.1678	0.446323	0.655364	0.995223	DNAJA2	DNAJA2
ENSG00000069399	435.135	-0.0031872	0.371173	-0.00858684	0.993149	0.999976	BCL3	BCL3
ENSG00000069424	842.167	-0.159507	0.367886	-0.433578	0.664595	0.995223	KCNAB2	KCNAB2
ENSG00000069431	3198.41	-0.199927	0.475305	-0.420628	0.674027	0.995223	ABCC9	ABCC9
ENSG00000069482	517.602	0.0248553	0.949427	0.0261792			GAL	GAL
ENSG00000069493	1254.8	-0.359967	0.303523	-1.18596	0.235638	0.930801	CLEC2D	CLEC2D
ENSG00000069509	329.884	-0.0792827	0.242701	-0.326668	0.743919	0.996091	FUNDC1	FUNDC1
ENSG00000069535	300.106	1.40543	0.625014	2.24864	0.0245353	0.729877	MAOB	MAOB
ENSG00000069667	953.641	-8.17699e-05	0.346142	-0.000236233	0.999812	0.999976	RORA	RORA
ENSG00000069696	103.771	0.41113	0.40288	1.02048	0.307501	0.959615	DRD4	DRD4
ENSG00000069702	6095.53	-0.170753	0.507199	-0.336658	0.736375	0.996091	TGFBR3	TGFBR3
ENSG00000069712	807.682	-0.069042	0.290731	-0.237478	0.812286	0.996894	KIAA1107
ENSG00000069764	8.82913	0.304234	0.946578	0.321404	0.747904		PLA2G10	PLA2G10
ENSG00000069812	5.56255	-0.969195	1.11222	-0.871405	0.383533		HES2	HES2
ENSG00000069849	1404.03	-0.013228	0.38076	-0.0347409	0.972286	0.999976	ATP1B3	ATP1B3
ENSG00000069869	2281.12	-0.143308	0.381777	-0.375372	0.707384	0.996091	NEDD4	NEDD4
ENSG00000069943	433.076	-0.322067	0.202069	-1.59385	0.11097	0.865415	PIGB	PIGB
ENSG00000069956	1954.16	-0.273509	0.219938	-1.24358	0.213656	0.921658	MAPK6	MAPK6
ENSG00000069966	650	-0.109446	0.303441	-0.360685	0.718335	0.996091	GNB5	GNB5
ENSG00000069974	804.56	0.0410154	0.325724	0.125921	0.899795	0.996894	RAB27A	RAB27A
ENSG00000069998	385.305	0.238097	0.302269	0.787699	0.430873	0.968429	CECR5	HDHD5
ENSG00000070010	1451.11	-0.0395579	0.209362	-0.188946	0.850135	0.996894	UFD1L	UFD1
ENSG00000070018	9954.5	0.128698	0.25713	0.500515	0.616712	0.990506	LRP6	LRP6
ENSG00000070019	83.3022	1.21771	0.827376	1.47177	0.141084	0.892722	GUCY2C	GUCY2C
ENSG00000070047	3665.16	0.460227	0.181748	2.53223	0.0113341	0.701848	PHRF1	PHRF1
ENSG00000070061	9045.19	0.283323	0.171284	1.65411	0.0981043	0.853135	IKBKAP	ELP1
ENSG00000070081	2253.79	-0.0195302	0.266927	-0.073167	0.941673	0.999026	NUCB2	NUCB2
ENSG00000070087	1295.86	0.0670102	0.327684	0.204496	0.837966	0.996894	PFN2	PFN2
ENSG00000070159	822.492	0.0718369	0.418743	0.171553	0.863789	0.996894	PTPN3	PTPN3
ENSG00000070182	2389.64	0.274948	0.486994	0.564583	0.572357	0.983524	SPTB	SPTB
ENSG00000070190	355.818	0.307637	0.565189	0.544308	0.586229	0.985357	DAPP1	DAPP1
ENSG00000070193	138.419	0.117554	0.905246	0.129859	0.896678	0.996894	FGF10	FGF10
ENSG00000070214	2485.34	-0.151998	0.248855	-0.610791	0.541338	0.980701	SLC44A1	SLC44A1
ENSG00000070269	1018.95	-0.317143	0.225645	-1.4055	0.159873	0.901855	TMEM260	TMEM260
ENSG00000070366	3814.05	0.25753	0.195346	1.31833	0.187393	0.910527	SMG6	SMG6
ENSG00000070367	3301.32	-0.41673	0.192767	-2.16184	0.0306306	0.741259	EXOC5	EXOC5
ENSG00000070371	861.6	-0.00454343	0.34572	-0.0131419	0.989515	0.999976	CLTCL1	CLTCL1
ENSG00000070404	97.9188	0.787594	0.485697	1.62157	0.104895	0.863431	FSTL3	FSTL3
ENSG00000070413	929.972	0.240988	0.173194	1.39144	0.164094	0.901855	DGCR2	DGCR2
ENSG00000070423	225.388	1.20159e-05	0.161671	7.43234e-05	0.999941	0.999976	RNF126	RNF126
ENSG00000070444	668.605	0.260758	0.352521	0.739694	0.459486	0.9752	MNT	MNT
ENSG00000070476	1212.22	0.27118	0.190993	1.41984	0.155655	0.901855	ZXDC	ZXDC
ENSG00000070495	727.31	0.161664	0.239703	0.674435	0.500035	0.977677	JMJD6	JMJD6
ENSG00000070501	846.766	-0.197554	0.186906	-1.05697	0.290526	0.952312	POLB	POLB
ENSG00000070526	45.8806	0.816539	0.711669	1.14736	0.251234	0.939438	ST6GALNAC1	ST6GALNAC1
ENSG00000070540	1222.6	-0.37065	0.368533	-1.00574	0.314539	0.960686	WIPI1	WIPI1
ENSG00000070601	764.473	1.20838	0.49489	2.44171	0.0146178	0.712349	FRMPD1	FRMPD1
ENSG00000070610	3029.03	0.10451	0.184708	0.565813	0.571521	0.983524	GBA2	GBA2
ENSG00000070614	3702.54	0.13437	0.249769	0.537979	0.590592	0.985429	NDST1	NDST1
ENSG00000070669	1559.92	-0.247214	0.303339	-0.814974	0.415087	0.968429	ASNS	ASNS
ENSG00000070718	724.272	0.0622108	0.182247	0.341354	0.732837	0.996091	AP3M2	AP3M2
ENSG00000070729	1243.95	-0.291677	0.978894	-0.297966	0.765729	0.996091	CNGB1	CNGB1
ENSG00000070731	246.796	0.443115	0.800049	0.55386	0.579674	0.985357	ST6GALNAC2	ST6GALNAC2
ENSG00000070748	200.761	0.616332	1.09277	0.56401	0.572747	0.983524	CHAT	CHAT
ENSG00000070756	73317.1	-0.154168	0.24481	-0.629747	0.52886	0.978423	PABPC1	PABPC1
ENSG00000070759	265.043	0.412564	0.345994	1.1924	0.233103	0.929018	TESK2	TESK2
ENSG00000070761	907.42	-0.0862298	0.230094	-0.374758	0.70784	0.996091	CFAP20	CFAP20
ENSG00000070770	2413.39	0.11027	0.162411	0.678955	0.497167	0.977677	CSNK2A2	CSNK2A2
ENSG00000070778	1877.28	-0.0373183	0.317794	-0.117429	0.90652	0.996894	PTPN21	PTPN21
ENSG00000070785	1103.6	0.0528587	0.15447	0.342193	0.732205	0.996091	EIF2B3	EIF2B3
ENSG00000070808	309.145	0.291069	0.767589	0.379199	0.70454	0.996091	CAMK2A	CAMK2A
ENSG00000070814	5462.69	0.0101217	0.197459	0.05126	0.959118	0.99966	TCOF1	TCOF1
ENSG00000070831	4634.12	-0.313556	0.20939	-1.49748	0.134269	0.88795	CDC42	CDC42
ENSG00000070882	2179.94	-0.233146	0.357016	-0.653039	0.513731	0.977677	OSBPL3	OSBPL3
ENSG00000070886	61.6868	0.274304	1.13356	0.241984	0.808792	0.996894	EPHA8	EPHA8
ENSG00000070915	102.895	0.471297	0.726004	0.649167	0.516231	0.977677	SLC12A3	SLC12A3
ENSG00000070950	684.244	-0.0969858	0.204509	-0.474238	0.63533	0.992552	RAD18	RAD18
ENSG00000070961	8027.47	-0.235721	0.341045	-0.691173	0.489457	0.977677	ATP2B1	ATP2B1
ENSG00000070985	39.6944	1.05888	0.793151	1.33503	0.181866	0.903103	TRPM5	TRPM5
ENSG00000071051	542.589	0.227924	0.230249	0.989905	0.32222	0.963619	NCK2	NCK2
ENSG00000071054	20878.1	-0.0620857	0.204683	-0.303327	0.761641	0.996091	MAP4K4	MAP4K4
ENSG00000071073	1144.83	-0.215567	0.325606	-0.662049	0.50794	0.977677	MGAT4A	MGAT4A
ENSG00000071082	17948	0.0429627	0.287182	0.149601	0.88108	0.996894	RPL31	RPL31
ENSG00000071127	5904.11	-0.00624413	0.228251	-0.0273564	0.978176	0.999976	WDR1	WDR1
ENSG00000071189	3956.57	-0.1144	0.155383	-0.736248	0.46158	0.9752	SNX13	SNX13
ENSG00000071205	2776.99	0.0541279	0.296779	0.182384	0.855281	0.996894	ARHGAP10	ARHGAP10
ENSG00000071242	1169.17	0.132828	0.370634	0.35838	0.720059	0.996091	RPS6KA2	RPS6KA2
ENSG00000071243	827.392	-0.49725	0.166092	-2.99382	0.00275508	0.504858	ING3	ING3
ENSG00000071246	759.616	0.221652	0.320818	0.690895	0.489632	0.977677	VASH1	VASH1
ENSG00000071282	472.114	0.477912	0.511397	0.934522	0.350034	0.968251	LMCD1	LMCD1
ENSG00000071462	1101.22	-0.405947	0.184957	-2.19482	0.0281768	0.73426	WBSCR22	BUD23
ENSG00000071537	2526.95	0.0248364	0.218671	0.113579	0.909571	0.996894	SEL1L	SEL1L
ENSG00000071539	461.567	-0.433607	0.308702	-1.40462	0.160136	0.901855	TRIP13	TRIP13
ENSG00000071553	2998.97	-0.0841898	0.201847	-0.417097	0.676607	0.995223	ATP6AP1	ATP6AP1
ENSG00000071564	1131.43	-0.420312	0.290741	-1.44566	0.148274	0.895333	TCF3	TCF3
ENSG00000071575	2501.84	0.325333	0.439778	0.739767	0.459441	0.9752	TRIB2	TRIB2
ENSG00000071626	2051.32	-0.0855232	0.155014	-0.551713	0.581145	0.985357	DAZAP1	DAZAP1
ENSG00000071655	478.54	0.0265263	0.488964	0.0542499	0.956736	0.99966	MBD3	MBD3
ENSG00000071794	2928.06	-0.0447248	0.178625	-0.250384	0.802291	0.996894	HLTF	HLTF
ENSG00000071859	3020.56	-0.0549404	0.202058	-0.271904	0.785696	0.996894	FAM50A	FAM50A
ENSG00000071889	249.611	0.164582	0.29935	0.549797	0.582458	0.985357	FAM3A	FAM3A
ENSG00000071894	3536.99	-0.0697785	0.219415	-0.318021	0.750469	0.996091	CPSF1	CPSF1
ENSG00000071909	269.742	0.22199	0.82148	0.270232	0.786981	0.996894	MYO3B	MYO3B
ENSG00000071967	2304.96	0.258133	0.427201	0.604242	0.545683	0.980701	CYBRD1	CYBRD1
ENSG00000071991	200.927	-0.839672	1.03565	-0.810767	0.417499	0.968429	CDH19	CDH19
ENSG00000071994	871.025	-0.148984	0.178578	-0.834281	0.404123	0.968429	PDCD2	PDCD2
ENSG00000072041	347.324	-1.745	1.36348	-1.27982	0.200608	0.913431	SLC6A15	SLC6A15
ENSG00000072042	861.09	-0.0107326	0.193048	-0.0555953	0.955664	0.99966	RDH11	RDH11
ENSG00000072062	2063.05	0.00740593	0.230415	0.0321417	0.974359	0.999976	PRKACA	PRKACA
ENSG00000072071	2499.53	-0.0570896	0.392998	-0.145267	0.8845	0.996894	LPHN1	ADGRL1
ENSG00000072110	7392.78	0.269448	0.33532	0.803554	0.421655	0.968429	ACTN1	ACTN1
ENSG00000072121	6226.25	-0.218445	0.172403	-1.26706	0.205134	0.914838	ZFYVE26	ZFYVE26
ENSG00000072133	621.758	-0.748268	0.50769	-1.47387	0.140517	0.892722	RPS6KA6	RPS6KA6
ENSG00000072134	845.878	0.171944	0.232135	0.740708	0.458871	0.9752	EPN2	EPN2
ENSG00000072135	419.157	0.660888	0.315464	2.09497	0.0361738	0.76724	PTPN18	PTPN18
ENSG00000072163	349.296	0.435885	0.453542	0.961069	0.336518	0.965571	LIMS2	LIMS2
ENSG00000072182	196.042	-0.783877	0.745849	-1.05099	0.293265	0.952926	ASIC4	ASIC4
ENSG00000072195	1066.79	0.450172	0.47137	0.95503	0.339562	0.967202	SPEG	SPEG
ENSG00000072201	326.697	0.703028	0.596972	1.17766	0.238934	0.930801	LNX1	LNX1
ENSG00000072210	3580.57	0.413829	0.283493	1.45975	0.144359	0.893604	ALDH3A2	ALDH3A2
ENSG00000072274	6695.68	-0.596984	0.368192	-1.62139	0.104933	0.863431	TFRC	TFRC
ENSG00000072310	1953.43	0.391714	0.278044	1.40882	0.158888	0.901855	SREBF1	SREBF1
ENSG00000072364	10927.3	-0.0292614	0.138343	-0.211514	0.832486	0.996894	AFF4	AFF4
ENSG00000072401	468.77	-0.496017	0.19914	-2.49079	0.012746	0.703619	UBE2D1	UBE2D1
ENSG00000072415	1586.57	0.211643	0.255137	0.829527	0.406806	0.968429	MPP5	PALS1
ENSG00000072422	811.757	-0.390204	0.353846	-1.10275	0.270135	0.94822	RHOBTB1	RHOBTB1
ENSG00000072501	11548.4	-0.152184	0.222578	-0.683732	0.494144	0.977677	SMC1A	SMC1A
ENSG00000072506	1055.05	-0.163231	0.248076	-0.657988	0.510546	0.977677	HSD17B10	HSD17B10
ENSG00000072518	1739.78	0.221574	0.171792	1.28978	0.197126	0.912967	MARK2	MARK2
ENSG00000072571	646.785	-0.502059	0.399957	-1.25528	0.209376	0.916041	HMMR	HMMR
ENSG00000072609	1377.96	0.0265872	0.199928	0.132983	0.894207	0.996894	CHFR	CHFR
ENSG00000072657	567.12	-0.420609	0.913993	-0.460188			TRHDE	TRHDE
ENSG00000072682	1612.32	0.0209961	0.4198	0.0500146	0.960111	0.99966	P4HA2	P4HA2
ENSG00000072694	964.131	0.150687	0.608861	0.247489	0.804529	0.996894	FCGR2B	FCGR2B
ENSG00000072736	4784.42	-0.00760361	0.183559	-0.0414232	0.966958	0.999976	NFATC3	NFATC3
ENSG00000072756	884.88	0.0402604	0.235036	0.171295	0.863992	0.996894	TRNT1	TRNT1
ENSG00000072778	15042.7	0.341472	0.22475	1.51934	0.128677	0.887313	ACADVL	ACADVL
ENSG00000072786	1443.68	-0.0484232	0.321958	-0.150402	0.880447	0.996894	STK10	STK10
ENSG00000072803	1687.95	-0.094595	0.159949	-0.591409	0.554246	0.980701	FBXW11	FBXW11
ENSG00000072818	796.329	0.684884	0.561781	1.21913	0.222795	0.924959	ACAP1	ACAP1
ENSG00000072832	1666.76	-0.608894	0.59826	-1.01777	0.308785	0.959615	CRMP1	CRMP1
ENSG00000072840	4767.89	0.225471	0.305949	0.736956	0.461149	0.9752	EVC	EVC
ENSG00000072849	554.045	-0.139576	0.131952	-1.05778	0.290157	0.952107	DERL2	DERL2
ENSG00000072858	271.388	-0.23631	0.640225	-0.369104	0.71205	0.996091	SIDT1	SIDT1
ENSG00000072864	2125.24	-0.214203	0.209018	-1.0248	0.305456	0.958086	NDE1	NDE1
ENSG00000072952	469.461	0.921253	0.570277	1.61545	0.106214	0.863431	MRVI1	IRAG1
ENSG00000072954	116.407	-0.297248	0.434996	-0.683336	0.494394	0.977677	TMEM38A	TMEM38A
ENSG00000072958	1207.31	0.134033	0.167058	0.80231	0.422374	0.968429	AP1M1	AP1M1
ENSG00000073008	448.74	0.235735	0.400935	0.587964	0.556557	0.980701	PVR	PVR
ENSG00000073050	1105.47	-0.0383123	0.161264	-0.237575	0.812211	0.996894	XRCC1	XRCC1
ENSG00000073060	1979.25	0.410082	0.315778	1.29864	0.194068	0.912081	SCARB1	SCARB1
ENSG00000073111	1184.07	-0.0551733	0.342255	-0.161205	0.871932	0.996894	MCM2	MCM2
ENSG00000073146	75.7892	1.18139	0.638668	1.84977	0.0643465	0.815553	MOV10L1	MOV10L1
ENSG00000073150	22.7111	0.205126	0.517017	0.396749	0.691552	0.995753	PANX2	PANX2
ENSG00000073169	385.817	0.339494	0.243382	1.3949	0.163046	0.901855	SELO	SELENOO
ENSG00000073282	727.223	-1.27943	0.697561	-1.83416			TP63	TP63
ENSG00000073331	1148.1	0.252603	0.311122	0.81191	0.416843	0.968429	ALPK1	ALPK1
ENSG00000073350	310.126	0.578471	0.440854	1.31216	0.189466	0.910692	LLGL2	LLGL2
ENSG00000073417	2356.17	-0.0440383	0.284062	-0.155031	0.876797	0.996894	PDE8A	PDE8A
ENSG00000073464	470.383	0.563222	0.510807	1.10261	0.270196	0.948254	CLCN4	CLCN4
ENSG00000073536	440.321	0.32401	0.298214	1.0865	0.277257	0.950189	NLE1	NLE1
ENSG00000073578	7179.3	0.0966528	0.205477	0.470383	0.638082	0.993238	SDHA	SDHA
ENSG00000073584	4677.63	-0.215033	0.156617	-1.37299	0.169757	0.90257	SMARCE1	SMARCE1
ENSG00000073605	1131.73	0.291877	0.360152	0.810427	0.417695	0.968429	GSDMB	GSDMB
ENSG00000073614	13144.5	-0.0622667	0.169801	-0.366704	0.71384	0.996091	KDM5A	KDM5A
ENSG00000073670	138.436	-0.259927	0.485337	-0.53556	0.592263	0.985922	ADAM11	ADAM11
ENSG00000073711	1510.29	-0.363659	0.302428	-1.20246	0.229184	0.927027	PPP2R3A	PPP2R3A
ENSG00000073712	2821.57	-0.362484	0.355839	-1.01867	0.308358	0.959615	FERMT2	FERMT2
ENSG00000073734	65.7231	-0.50631	1.00671	-0.502938	0.615008	0.990506	ABCB11	ABCB11
ENSG00000073737	45.3158	0.614152	0.752346	0.816316	0.41432	0.968429	DHRS9	DHRS9
ENSG00000073754	25.978	-1.44593	1.22955	-1.17598	0.239603	0.930801	CD5L	CD5L
ENSG00000073756	739.423	-0.604132	0.74767	-0.80802	0.419079	0.968429	PTGS2	PTGS2
ENSG00000073792	1885.03	1.2622	0.626338	2.0152	0.0438832	0.785914	IGF2BP2	IGF2BP2
ENSG00000073803	735.205	0.295581	0.230713	1.28116	0.200137	0.913431	MAP3K13	MAP3K13
ENSG00000073849	1560.8	0.163681	0.412352	0.396944	0.691409	0.995753	ST6GAL1	ST6GAL1
ENSG00000073861	43.0206	0.674909	0.63263	1.06683	0.286048	0.952043	TBX21	TBX21
ENSG00000073905	68.4766	-0.0117894	0.328937	-0.0358408	0.971409	0.999976	VDAC1P1
ENSG00000073910	8568.53	-0.134009	0.452735	-0.295999	0.767231	0.996091	FRY	FRY
ENSG00000073921	11096.7	-0.0949285	0.218251	-0.434952	0.663597	0.995223	PICALM	PICALM
ENSG00000073969	4799.13	-0.0238525	0.236708	-0.100768	0.919735	0.996894	NSF	NSF
ENSG00000074047	1210.12	0.000476888	0.466901	0.00102139	0.999185	0.999976	GLI2	GLI2
ENSG00000074054	7817.32	0.0968403	0.169337	0.571879	0.567404	0.982851	CLASP1	CLASP1
ENSG00000074071	365.09	0.204469	0.183668	1.11326	0.265598	0.946113	MRPS34	MRPS34
ENSG00000074181	9361.42	0.16195	0.39124	0.413941	0.678917	0.995223	NOTCH3	NOTCH3
ENSG00000074201	1958.69	0.0599393	0.179462	0.333995	0.738384	0.996091	CLNS1A	CLNS1A
ENSG00000074211	215.442	-0.335576	0.824958	-0.406779	0.68417	0.995223	PPP2R2C	PPP2R2C
ENSG00000074219	1397.81	0.0380685	0.337408	0.112826	0.910168	0.996894	TEAD2	TEAD2
ENSG00000074266	728.94	0.062401	0.173318	0.360036	0.71882	0.996091	EED	EED
ENSG00000074276	165.02	1.93922	0.728783	2.6609	0.00779324	0.654123	CDHR2	CDHR2
ENSG00000074317	118.246	0.0276415	1.1304	0.0244527	0.980491	0.999976	SNCB	SNCB
ENSG00000074319	2319.53	0.0456961	0.17477	0.261464	0.793735	0.996894	TSG101	TSG101
ENSG00000074356	2790.07	-0.0234713	0.183959	-0.12759	0.898473	0.996894	C17orf85	NCBP3
ENSG00000074370	2098.31	0.528345	0.508793	1.03843	0.299071	0.955305	ATP2A3	ATP2A3
ENSG00000074410	1145.25	-0.0889551	0.609415	-0.145968	0.883947	0.996894	CA12	CA12
ENSG00000074416	904.628	0.215773	0.379161	0.56908	0.569302	0.983038	MGLL	MGLL
ENSG00000074527	630.742	0.12108	0.592038	0.204514	0.837952	0.996894	NTN4	NTN4
ENSG00000074582	1236.95	0.386717	0.212306	1.8215	0.0685302	0.815738	BCS1L	BCS1L
ENSG00000074590	617.701	-0.0367041	0.434327	-0.084508	0.932653	0.997516	NUAK1	NUAK1
ENSG00000074603	2196.85	-0.0625258	0.153644	-0.406953	0.684043	0.995223	DPP8	DPP8
ENSG00000074621	2122.91	0.117764	0.20313	0.579747	0.562086	0.981455	SLC24A1	SLC24A1
ENSG00000074657	5833.82	-0.138346	0.258935	-0.534291	0.593141	0.985922	ZNF532	ZNF532
ENSG00000074660	281.409	0.631405	0.402807	1.56751	0.116995	0.876442	SCARF1	SCARF1
ENSG00000074695	8450.5	-0.228404	0.190201	-1.20086	0.229807	0.927027	LMAN1	LMAN1
ENSG00000074696	1125.54	0.148007	0.237058	0.624351	0.532397	0.979752	PTPLAD1	HACD3
ENSG00000074706	156.35	0.056658	0.577718	0.0980721	0.921875	0.997089	IPCEF1	IPCEF1
ENSG00000074755	7519.25	0.285091	0.154992	1.83939	0.0658583	0.815553	ZZEF1	ZZEF1
ENSG00000074800	22283.7	-0.00380934	0.292359	-0.0130297	0.989604	0.999976	ENO1	ENO1
ENSG00000074803	185.973	-0.884127	0.96352	-0.917601	0.358828	0.968429	SLC12A1	SLC12A1
ENSG00000074842	851.213	0.150959	0.234191	0.644597	0.519189	0.978201	C19orf10	MYDGF
ENSG00000074855	881.477	0.0381577	0.271377	0.140607	0.88818	0.996894	ANO8	ANO8
ENSG00000074935	569.846	-0.149332	0.178048	-0.838718	0.401627	0.968429	TUBE1	TUBE1
ENSG00000074964	1193.13	0.138879	0.321818	0.431545	0.666072	0.995223	ARHGEF10L	ARHGEF10L
ENSG00000074966	374.243	0.766846	0.647242	1.18479	0.2361	0.930801	TXK	TXK
ENSG00000075035	139.256	0.765989	0.802878	0.954054	0.340056	0.967517	WSCD2	WSCD2
ENSG00000075043	980.713	0.0104252	1.00616	0.0103614	0.991733	0.999976	KCNQ2	KCNQ2
ENSG00000075073	6.70468	0.887533	0.545432	1.62721	0.103692		TACR2	TACR2
ENSG00000075089	752.456	-0.123589	0.199703	-0.618864	0.536006	0.980145	ACTR6	ACTR6
ENSG00000075131	524.25	-0.105793	0.260616	-0.405933	0.684792	0.995223	TIPIN	TIPIN
ENSG00000075142	3738.28	-0.184712	0.29815	-0.619528	0.535568	0.980075	SRI	SRI
ENSG00000075151	9766.48	-0.295201	0.171578	-1.7205	0.0853409	0.852502	EIF4G3	EIF4G3
ENSG00000075188	626.172	-0.24473	0.188082	-1.30119	0.193194	0.911142	NUP37	NUP37
ENSG00000075213	1081.33	-0.797806	0.659292	-1.21009	0.226243	0.925175	SEMA3A	SEMA3A
ENSG00000075218	791.141	-0.608135	0.414194	-1.46824	0.14204	0.892722	GTSE1	GTSE1
ENSG00000075223	1894.07	0.749859	0.543605	1.37942	0.167765	0.90257	SEMA3C	SEMA3C
ENSG00000075234	718.942	0.678102	0.257225	2.63622	0.00838345	0.664673	TTC38	TTC38
ENSG00000075239	2045.84	-0.167783	0.281265	-0.596531	0.550821	0.980701	ACAT1	ACAT1
ENSG00000075240	1175.39	0.0420111	0.244804	0.171611	0.863743	0.996894	GRAMD4	GRAMD4
ENSG00000075275	1839.46	0.419292	0.527124	0.795433	0.426362	0.968429	CELSR1	CELSR1
ENSG00000075292	15891.8	-0.0904115	0.137402	-0.658006	0.510534	0.977677	ZNF638	ZNF638
ENSG00000075303	634.953	-0.248321	0.216946	-1.14462	0.252366	0.940393	SLC25A40	SLC25A40
ENSG00000075336	691.506	-0.247247	0.171116	-1.44491	0.148483	0.895333	TIMM21	TIMM21
ENSG00000075340	638.378	0.365641	0.641736	0.569768	0.568835	0.983038	ADD2	ADD2
ENSG00000075391	2695.34	0.0608504	0.304563	0.199795	0.841641	0.996894	RASAL2	RASAL2
ENSG00000075399	261.366	0.636861	0.333829	1.90774	0.0564245	0.796334	VPS9D1	VPS9D1
ENSG00000075407	1229.89	0.166311	0.176755	0.940913	0.34675	0.968251	ZNF37A	ZNF37A
ENSG00000075413	5159.64	0.102703	0.191592	0.536049	0.591924	0.985885	MARK3	MARK3
ENSG00000075415	11497.2	-0.00840878	0.183921	-0.0457195	0.963534	0.999794	SLC25A3	SLC25A3
ENSG00000075420	12298.4	-0.162499	0.354143	-0.458851	0.646342	0.993297	FNDC3B	FNDC3B
ENSG00000075426	2591.7	0.0288131	0.429484	0.0670878	0.946512	0.999127	FOSL2	FOSL2
ENSG00000075429	27.3939	-4.17114	1.27319	-3.27613	0.00105241	0.361428	CACNG5	CACNG5
ENSG00000075461	552.808	-0.616398	0.750534	-0.82128	0.411487	0.968429	CACNG4	CACNG4
ENSG00000075539	9483.81	-0.057074	0.178009	-0.320623	0.748496	0.996091	FRYL	FRYL
ENSG00000075568	6141.5	-0.188586	0.112485	-1.67654	0.0936319	0.853135	TMEM131	TMEM131
ENSG00000075618	1760.66	-0.219628	0.301997	-0.727252	0.467072	0.9752	FSCN1	FSCN1
ENSG00000075624	279839	0.0128996	0.247298	0.0521624	0.958399	0.99966	ACTB	ACTB
ENSG00000075643	369.845	0.637748	0.576353	1.10652	0.2685	0.94822	MOCOS	MOCOS
ENSG00000075651	1979.45	0.0154914	0.458071	0.0338187	0.973022	0.999976	PLD1	PLD1
ENSG00000075673	32.8788	-1.91404	0.999301	-1.91538	0.0554441	0.796334	ATP12A	ATP12A
ENSG00000075702	2072.13	-0.920157	0.406334	-2.26454	0.0235412	0.729877	WDR62	WDR62
ENSG00000075711	5978.14	0.154365	0.169044	0.913161	0.361158	0.968429	DLG1	DLG1
ENSG00000075785	5537.21	0.122624	0.202399	0.605851	0.544613	0.980701	RAB7A	RAB7A
ENSG00000075790	777.65	-0.179434	0.205704	-0.872289	0.383051	0.968429	BCAP29	BCAP29
ENSG00000075826	1328.03	0.306979	0.284641	1.07848	0.280821	0.952043	SEC31B	SEC31B
ENSG00000075856	4232.95	-0.0550409	0.142527	-0.38618	0.699363	0.996091	SART3	SART3
ENSG00000075884	1268.69	-0.0248199	0.504717	-0.0491758	0.960779	0.99966	ARHGAP15	ARHGAP15
ENSG00000075891	2645.33	-1.9285	1.04031	-1.85377	0.0637723	0.815553	PAX2	PAX2
ENSG00000075914	724.35	0.119009	0.201804	0.589726	0.555374	0.980701	EXOSC7	EXOSC7
ENSG00000075945	3347.46	0.059778	0.199003	0.300387	0.763882	0.996091	KIFAP3	KIFAP3
ENSG00000075975	553.677	0.0409078	0.146965	0.27835	0.780744	0.996894	MKRN2	MKRN2
ENSG00000076003	2325.9	-0.538329	0.248988	-2.16207	0.030613	0.741259	MCM6	MCM6
ENSG00000076043	745.483	0.137131	0.256184	0.535285	0.592453	0.985922	REXO2	REXO2
ENSG00000076053	655.609	-0.196289	0.187458	-1.04711	0.295048	0.953433	RBM7	RBM7
ENSG00000076067	1421.78	-0.104489	0.275525	-0.379236	0.704513	0.996091	RBMS2	RBMS2
ENSG00000076108	13390.9	-0.30688	0.162951	-1.88327	0.0596644	0.804266	BAZ2A	BAZ2A
ENSG00000076201	1776.51	0.118411	0.155008	0.763901	0.444926	0.973054	PTPN23	PTPN23
ENSG00000076242	4253.03	-0.313586	0.186935	-1.67752	0.0934415	0.853135	MLH1	MLH1
ENSG00000076248	1163.86	-0.318582	0.267075	-1.19285	0.232927	0.928995	UNG	UNG
ENSG00000076258	268.25	0.261095	0.373762	0.698558	0.484828	0.976819	FMO4	FMO4
ENSG00000076321	1436.95	0.189111	0.145254	1.30193	0.192939	0.911142	KLHL20	KLHL20
ENSG00000076344	274.386	0.563195	0.585361	0.962134	0.335982	0.965373	RGS11	RGS11
ENSG00000076351	496.981	0.0857303	0.286184	0.299563	0.76451	0.996091	SLC46A1	SLC46A1
ENSG00000076356	4862.54	-0.207757	0.400636	-0.518569	0.604061	0.987286	PLXNA2	PLXNA2
ENSG00000076382	3055.71	-0.450055	0.336528	-1.33735	0.181109	0.90257	SPAG5	SPAG5
ENSG00000076513	2376.19	-0.161367	0.220918	-0.730439	0.465122	0.9752	ANKRD13A	ANKRD13A
ENSG00000076554	627.632	0.17285	0.449579	0.38447	0.70063	0.996091	TPD52	TPD52
ENSG00000076555	3798.5	0.170594	0.334562	0.509903	0.61012	0.988528	ACACB	ACACB
ENSG00000076604	971.009	-0.379976	0.242887	-1.56442	0.11772	0.876442	TRAF4	TRAF4
ENSG00000076641	1033.75	0.734581	0.539146	1.36249	0.173043	0.90257	PAG1	PAG1
ENSG00000076650	969.182	-0.115349	0.173654	-0.664245	0.506533	0.977677	GPATCH1	GPATCH1
ENSG00000076662	287.17	0.52514	0.426693	1.23072	0.218427	0.923565	ICAM3	ICAM3
ENSG00000076685	2489.38	-0.0764315	0.187621	-0.407371	0.683735	0.995223	NT5C2	NT5C2
ENSG00000076706	1991.41	0.133313	0.378453	0.352257	0.724645	0.996091	MCAM	MCAM
ENSG00000076716	1204.62	-0.797298	0.470958	-1.69293	0.090469	0.853135	GPC4	GPC4
ENSG00000076770	389.535	-0.436516	0.440046	-0.991978	0.321208	0.963619	MBNL3	MBNL3
ENSG00000076826	241.731	-0.64883	0.774056	-0.838221	0.401906	0.968429	CAMSAP3	CAMSAP3
ENSG00000076864	808.159	0.397576	0.624548	0.636582	0.524397	0.978201	RAP1GAP	RAP1GAP
ENSG00000076924	1150.51	0.0763403	0.218409	0.34953	0.726692	0.996091	XAB2	XAB2
ENSG00000076928	5084.63	-0.157084	0.287298	-0.546762	0.584542	0.985357	ARHGEF1	ARHGEF1
ENSG00000076944	2252.86	0.464031	0.387915	1.19622	0.231611	0.928584	STXBP2	STXBP2
ENSG00000076984	383.58	0.0610439	0.215819	0.282847	0.777294	0.996539	MAP2K7	MAP2K7
ENSG00000077009	378.764	-4.11787	1.44733	-2.84515	0.00443911	0.597208	NMRK2	NMRK2
ENSG00000077044	2272.49	-0.248796	0.222803	-1.11666	0.264138	0.944773	DGKD	DGKD
ENSG00000077063	1228.19	0.711349	0.578122	1.23045	0.218529	0.923565	CTTNBP2	CTTNBP2
ENSG00000077092	328.916	-0.198477	0.496375	-0.399854	0.689264	0.995753	RARB	RARB
ENSG00000077097	15845.6	-0.284615	0.13442	-2.11736	0.0342293	0.761185	TOP2B	TOP2B
ENSG00000077147	8546.66	-0.250244	0.201935	-1.23923	0.215261	0.921671	TM9SF3	TM9SF3
ENSG00000077150	1263.08	0.352246	0.332048	1.06083	0.288767	0.952043	NFKB2	NFKB2
ENSG00000077152	604.743	-0.801395	0.35731	-2.24286	0.024906	0.730667	UBE2T	UBE2T
ENSG00000077157	2376.54	0.439325	0.257523	1.70596	0.0880147	0.853135	PPP1R12B	PPP1R12B
ENSG00000077232	8942.47	-0.376477	0.270736	-1.39057			DNAJC10	DNAJC10
ENSG00000077235	8039.38	-0.0442118	0.142647	-0.309938	0.756608	0.996091	GTF3C1	GTF3C1
ENSG00000077238	2712.69	-0.0113825	0.415317	-0.0274068	0.978135	0.999976	IL4R	IL4R
ENSG00000077254	3909.32	-0.17689	0.156744	-1.12853	0.259098	0.942826	USP33	USP33
ENSG00000077264	1671.67	-0.446099	0.602392	-0.740546	0.458969	0.9752	PAK3	PAK3
ENSG00000077274	3250.1	-0.257978	0.753967	-0.342161	0.73223	0.996091	CAPN6	CAPN6
ENSG00000077279	1277.03	-0.326242	1.0002	-0.326177	0.744291	0.996091	DCX	DCX
ENSG00000077312	893.4	-0.234756	0.203083	-1.15596	0.247698	0.935866	SNRPA	SNRPA
ENSG00000077327	147.056	-1.84698	0.909838	-2.03001	0.0423554	0.785914	SPAG6	SPAG6
ENSG00000077348	106.608	0.547956	0.293599	1.86634	0.0619932	0.809317	EXOSC5	EXOSC5
ENSG00000077380	5908.04	-0.0930348	0.145185	-0.6408	0.521652	0.978201	DYNC1I2	DYNC1I2
ENSG00000077420	2285.13	-0.0142561	0.502906	-0.0283475	0.977385	0.999976	APBB1IP	APBB1IP
ENSG00000077454	1776.66	-0.0480522	0.19453	-0.247017	0.804895	0.996894	LRCH4	LRCH4
ENSG00000077458	1295.53	-0.350099	0.201162	-1.74039	0.0817914	0.841769	FAM76B	FAM76B
ENSG00000077463	112.472	0.118336	0.195819	0.604314	0.545635	0.980701	SIRT6	SIRT6
ENSG00000077514	885.143	-0.0523258	0.244791	-0.213757	0.830737	0.996894	POLD3	POLD3
ENSG00000077522	5371.4	1.13785	0.621086	1.83203	0.0669465	0.815553	ACTN2	ACTN2
ENSG00000077549	4561.7	0.0330118	0.243136	0.135775	0.891999	0.996894	CAPZB	CAPZB
ENSG00000077585	1018.87	-0.0959122	0.398926	-0.240426	0.81	0.996894	GPR137B	GPR137B
ENSG00000077616	345.723	0.470753	0.665252	0.707631	0.479174	0.9752	NAALAD2	NAALAD2
ENSG00000077684	1432.29	0.0275407	0.208498	0.132091	0.894913	0.996894	JADE1	JADE1
ENSG00000077713	453.757	0.172721	0.300971	0.573879	0.566049	0.982263	SLC25A43	SLC25A43
ENSG00000077721	947.331	-0.61379	0.271543	-2.26038	0.0237976	0.729877	UBE2A	UBE2A
ENSG00000077782	12356.4	0.202337	0.331953	0.609536	0.54217	0.980701	FGFR1	FGFR1
ENSG00000077800	6.85444	1.76226	1.16121	1.51761	0.129113		FKBP6	FKBP6
ENSG00000077935	66.5053	1.30763	0.643553	2.03188	0.0421654	0.785914	SMC1B	SMC1B
ENSG00000077942	7907.38	0.030962	0.480482	0.0644395	0.94862	0.999393	FBLN1	FBLN1
ENSG00000077943	1870.62	-0.977075	0.630444	-1.54982	0.121185	0.879446	ITGA8	ITGA8
ENSG00000077984	120.546	0.796396	0.60845	1.30889	0.19057	0.910692	CST7	CST7
ENSG00000078018	4783.25	-0.880388	0.564868	-1.55857	0.119097	0.879071	MAP2	MAP2
ENSG00000078043	2236.07	-0.398445	0.225853	-1.76417	0.0777029	0.837421	PIAS2	PIAS2
ENSG00000078053	662.85	-0.561391	0.625632	-0.897318	0.369549	0.968429	AMPH	AMPH
ENSG00000078061	1141.92	-0.0432426	0.142831	-0.302753	0.762078	0.996091	ARAF	ARAF
ENSG00000078070	2605.06	-0.176056	0.239137	-0.736213	0.461601	0.9752	MCCC1	MCCC1
ENSG00000078081	568.871	-0.239833	0.566628	-0.423264	0.672103	0.995223	LAMP3	LAMP3
ENSG00000078098	2590.7	0.0572706	0.627924	0.0912063	0.927329	0.997333	FAP	FAP
ENSG00000078114	1223.89	-0.246441	0.631729	-0.390106	0.696458	0.995956	NEBL	NEBL
ENSG00000078124	599.997	-0.0660988	0.167654	-0.394258	0.69339	0.995753	ACER3	ACER3
ENSG00000078140	1174.37	-0.105886	0.161283	-0.656525	0.511486	0.977677	UBE2K	UBE2K
ENSG00000078142	5033	0.00758856	0.224755	0.0337638	0.973066	0.999976	PIK3C3	PIK3C3
ENSG00000078177	3999.2	-0.152864	0.253939	-0.60197	0.547194	0.980701	N4BP2	N4BP2
ENSG00000078237	318.031	-0.314575	0.375169	-0.838489	0.401756	0.968429	C12orf5	TIGAR
ENSG00000078246	1114.77	0.00311966	0.174474	0.0178803	0.985734	0.999976	TULP3	TULP3
ENSG00000078269	2058.14	0.660555	0.356713	1.85178	0.0640569	0.815553	SYNJ2	SYNJ2
ENSG00000078295	1673.48	-0.527709	0.846548	-0.623365	0.533044	0.979785	ADCY2	ADCY2
ENSG00000078304	4119.12	-0.24163	0.197865	-1.22118	0.222016	0.924959	PPP2R5C	PPP2R5C
ENSG00000078319	2248.83	0.0255759	0.196829	0.129939	0.896614	0.996894	PMS2P1
ENSG00000078328	227.196	-0.484723	1.01275	-0.478619	0.63221	0.991865	RBFOX1	RBFOX1
ENSG00000078369	6112.15	-0.00838687	0.19502	-0.0430052	0.965697	0.999976	GNB1	GNB1
ENSG00000078399	243.966	0.115994	0.832155	0.13939	0.889142	0.996894	HOXA9	HOXA9
ENSG00000078401	142.138	0.189465	0.532323	0.355921	0.7219	0.996091	EDN1	EDN1
ENSG00000078403	3937.02	0.171993	0.18314	0.939134	0.347662	0.968251	MLLT10	MLLT10
ENSG00000078487	285.617	0.0595084	0.255927	0.232521	0.816133	0.996894	ZCWPW1	ZCWPW1
ENSG00000078549	414.751	0.0205457	0.716019	0.0286943	0.977108	0.999976	ADCYAP1R1	ADCYAP1R1
ENSG00000078589	232.24	0.742994	0.790855	0.939482	0.347484	0.968251	P2RY10	P2RY10
ENSG00000078596	3206.38	0.670998	0.526117	1.27538	0.202175	0.913759	ITM2A	ITM2A
ENSG00000078618	12043.9	0.0128283	0.183278	0.0699937	0.944199	0.999068	NRD1	NRDC
ENSG00000078668	3187.2	-0.130796	0.192144	-0.680715	0.496052	0.977677	VDAC3	VDAC3
ENSG00000078674	17362.8	0.0360312	0.248481	0.145006	0.884706	0.996894	PCM1	PCM1
ENSG00000078687	3449.74	0.212334	0.289186	0.734245	0.462799	0.9752	TNRC6C	TNRC6C
ENSG00000078699	1546.39	-0.188288	0.264631	-0.711511	0.476768	0.9752	CBFA2T2	CBFA2T2
ENSG00000078725	301.16	-2.93049	0.8983	-3.26226	0.00110528	0.361428	BRINP1	BRINP1
ENSG00000078747	11594.8	0.0704816	0.192563	0.366018	0.714352	0.996091	ITCH	ITCH
ENSG00000078804	130.29	-0.261041	0.433889	-0.601631	0.54742	0.980701	TP53INP2	TP53INP2
ENSG00000078808	1547.37	0.074088	0.241452	0.306844	0.758962	0.996091	SDF4	SDF4
ENSG00000078814	296.062	0.49545	0.466915	1.06111	0.288638	0.952043	MYH7B	MYH7B
ENSG00000078900	181.075	-1.13946	0.738018	-1.54395	0.1226	0.881611	TP73	TP73
ENSG00000078902	280.013	0.645152	0.229387	2.81251	0.00491567	0.602495	TOLLIP	TOLLIP
ENSG00000078967	316.776	-0.0959633	0.214399	-0.447592	0.654448	0.995223	UBE2D4	UBE2D4
ENSG00000079101	119.716	0.984509	0.889676	1.10659	0.26847	0.94822	CLUL1	CLUL1
ENSG00000079102	1603.39	-0.536933	0.533946	-1.00559	0.314611	0.960686	RUNX1T1	RUNX1T1
ENSG00000079112	335.686	1.50618	1.09313	1.37786	0.168246	0.90257	CDH17	CDH17
ENSG00000079134	2590.54	-0.0315802	0.159183	-0.198389	0.842741	0.996894	THOC1	THOC1
ENSG00000079150	680.288	-0.119247	0.292153	-0.408166	0.683152	0.995223	FKBP7	FKBP7
ENSG00000079156	867.364	0.0484826	0.52073	0.0931052	0.92582	0.997274	OSBPL6	OSBPL6
ENSG00000079215	1921.19	-0.473724	0.495157	-0.956714	0.338711	0.966954	SLC1A3	SLC1A3
ENSG00000079246	15055.9	-0.200217	0.164836	-1.21465	0.2245	0.925175	XRCC5	XRCC5
ENSG00000079257	597.63	0.414816	0.460453	0.900888	0.367648	0.968429	LXN	LXN
ENSG00000079263	2447.77	0.0735423	0.536575	0.137059	0.890984	0.996894	SP140	SP140
ENSG00000079277	1334.12	0.36122	0.212899	1.69667	0.0897585	0.853135	MKNK1	MKNK1
ENSG00000079308	5399.73	0.283757	0.345245	0.821901	0.411133	0.968429	TNS1	TNS1
ENSG00000079313	1741.78	0.0258439	0.193633	0.133468	0.893823	0.996894	REXO1	REXO1
ENSG00000079332	2453.37	-0.0137156	0.137773	-0.0995522	0.9207	0.996894	SAR1A	SAR1A
ENSG00000079335	1031.56	-0.0873145	0.297175	-0.293815	0.768899	0.996091	CDC14A	CDC14A
ENSG00000079337	491.333	-0.0188176	0.479289	-0.0392614	0.968682	0.999976	RAPGEF3	RAPGEF3
ENSG00000079385	663.383	0.695908	0.601131	1.15766	0.247001	0.935866	CEACAM1	CEACAM1
ENSG00000079387	2163.77	-0.359924	0.174069	-2.06771	0.0386674	0.773777	SENP1	SENP1
ENSG00000079393	20.5653	-0.487711	1.20531	-0.404635	0.685746	0.995223	DUSP13	DUSP13
ENSG00000079432	5201.2	0.262032	0.173598	1.50942	0.131191	0.88795	CIC	CIC
ENSG00000079435	75.8113	-0.283571	0.402052	-0.70531	0.480618	0.975573	LIPE	LIPE
ENSG00000079459	1907.01	0.0929849	0.261456	0.355643	0.722108	0.996091	FDFT1	FDFT1
ENSG00000079462	338.662	-0.293041	0.348496	-0.840872	0.40042	0.968429	PAFAH1B3	PAFAH1B3
ENSG00000079482	955.989	0.0187111	0.31484	0.0594303	0.952609	0.999612	OPHN1	OPHN1
ENSG00000079616	2038.93	-0.295154	0.299411	-0.985781	0.32424	0.963666	KIF22	KIF22
ENSG00000079689	15.7699	2.76692	1.19059	2.32398	0.0201264		SCGN	SCGN
ENSG00000079691	2395.34	-0.127131	0.340676	-0.373172	0.70902	0.996091	LRRC16A	CARMIL1
ENSG00000079739	2166.4	0.0554285	0.260126	0.213083	0.831262	0.996894	PGM1	PGM1
ENSG00000079785	6443.3	-0.235055	0.167115	-1.40655	0.159561	0.901855	DDX1	DDX1
ENSG00000079805	9691.52	0.105334	0.167069	0.63048	0.528381	0.978423	DNM2	DNM2
ENSG00000079819	10173.3	-0.0285411	0.377286	-0.0756483	0.939699	0.998587	EPB41L2	EPB41L2
ENSG00000079841	756.669	-0.192713	0.621984	-0.309836	0.756686	0.996091	RIMS1	RIMS1
ENSG00000079931	951.473	-1.07526	0.699815	-1.5365	0.124417	0.885224	MOXD1	MOXD1
ENSG00000079950	1370.46	-0.137265	0.304033	-0.45148	0.651643	0.995155	STX7	STX7
ENSG00000079974	1060.72	0.29676	0.209209	1.41849	0.156049	0.901855	RABL2B	RABL2B
ENSG00000079999	573.463	0.334086	0.16167	2.06647	0.0387841	0.773777	KEAP1	KEAP1
ENSG00000080007	100.975	0.677038	0.850088	0.796434	0.42578	0.968429	DDX43	DDX43
ENSG00000080031	564.473	0.916299	0.738443	1.24085	0.21466	0.921671	PTPRH	PTPRH
ENSG00000080166	36.347	-0.0651179	0.607137	-0.107254	0.914588	0.996894	DCT	DCT
ENSG00000080189	977.893	0.380342	0.207119	1.83635	0.0663065	0.815553	SLC35C2	SLC35C2
ENSG00000080200	2545.71	-0.219653	0.407457	-0.539083	0.589829	0.985357	CRYBG3	CRYBG3
ENSG00000080224	351.636	-1.09672	1.13183	-0.96898	0.332555	0.965373	EPHA6	EPHA6
ENSG00000080298	2079.84	0.0194802	0.25294	0.0770152	0.938611	0.998505	RFX3	RFX3
ENSG00000080345	13341.4	-0.154338	0.170491	-0.905256	0.36533	0.968429	RIF1	RIF1
ENSG00000080371	1370.03	-0.23769	0.180899	-1.31393	0.188868	0.910692	RAB21	RAB21
ENSG00000080493	1663.74	-0.946952	0.594635	-1.59249	0.111274	0.865624	SLC4A4	SLC4A4
ENSG00000080503	8077.38	-0.0231133	0.28089	-0.0822859	0.934419	0.998035	SMARCA2	SMARCA2
ENSG00000080546	1366.61	0.0664579	0.272716	0.243689	0.807471	0.996894	SESN1	SESN1
ENSG00000080561	557.069	0.1708	0.494255	0.345571	0.729665	0.996091	MID2	MID2
ENSG00000080573	1302.7	0.388973	0.535174	0.726815	0.467339	0.9752	COL5A3	COL5A3
ENSG00000080603	16585.8	0.0422476	0.131981	0.320104	0.748889	0.996091	SRCAP	SRCAP
ENSG00000080608	2854.28	0.12487	0.17312	0.721289	0.470732	0.9752	KIAA0020	PUM3
ENSG00000080618	224.149	-1.25897	1.19759	-1.05125	0.293146	0.952926	CPB2	CPB2
ENSG00000080644	1027.27	-0.96063	0.69441	-1.38338	0.16655	0.90257	CHRNA3	CHRNA3
ENSG00000080709	122.703	-0.106516	0.628226	-0.169551	0.865364	0.996894	KCNN2	KCNN2
ENSG00000080802	2168	-0.193013	0.113952	-1.69381	0.090302	0.853135	CNOT4	CNOT4
ENSG00000080815	3122.79	0.154729	0.145069	1.06659	0.286158	0.952043	PSEN1	PSEN1
ENSG00000080819	493.249	0.342016	0.171938	1.98918	0.0466812	0.785914	CPOX	CPOX
ENSG00000080822	2585.96	0.0628265	0.197655	0.31786	0.750591	0.996091	CLDND1	CLDND1
ENSG00000080823	438.843	0.064309	0.31146	0.206476	0.836419	0.996894	MOK	MOK
ENSG00000080824	69839.6	0.00779463	0.238329	0.0327053	0.97391	0.999976	HSP90AA1	HSP90AA1
ENSG00000080839	1447.74	-0.226384	0.26287	-0.8612	0.389128	0.968429	RBL1	RBL1
ENSG00000080845	1637.04	0.0938165	0.217786	0.430774	0.666632	0.995223	DLGAP4	DLGAP4
ENSG00000080854	761.657	-0.488903	0.485605	-1.00679	0.314034	0.960343	IGSF9B	IGSF9B
ENSG00000080947	252.651	0.317554	0.281069	1.12981	0.258556	0.942826	CROCCP3
ENSG00000080986	875.383	-0.933105	0.382331	-2.44057	0.0146643	0.712349	NDC80	NDC80
ENSG00000081014	1630.7	-0.246209	0.154492	-1.59366	0.111011	0.865415	AP4E1	AP4E1
ENSG00000081019	1189.7	-0.0689393	0.149372	-0.461526	0.644421	0.993297	RSBN1	RSBN1
ENSG00000081026	2445.62	0.428322	0.290877	1.47252	0.140881	0.892722	MAGI3	MAGI3
ENSG00000081041	120.745	0.377108	0.862493	0.437231	0.661944	0.995223	CXCL2	CXCL2
ENSG00000081051	2856.32	4.90302	1.39219	3.52179	0.000428644	0.221931	AFP	AFP
ENSG00000081052	1286.61	-0.188807	0.695596	-0.271432	0.786059	0.996894	COL4A4	COL4A4
ENSG00000081059	850.38	0.574103	0.450966	1.27305	0.203	0.91417	TCF7	TCF7
ENSG00000081087	1515.52	-0.513962	0.332073	-1.54774	0.121685	0.879446	OSTM1	OSTM1
ENSG00000081138	640.041	0.47903	1.28808	0.371896	0.70997	0.996091	CDH7	CDH7
ENSG00000081148	288.712	-0.483583	0.414011	-1.16805	0.242789	0.934601	IMPG2	IMPG2
ENSG00000081154	2660.24	-0.065509	0.146122	-0.448318	0.653924	0.995223	PCNP	PCNP
ENSG00000081177	915.366	0.202923	0.196905	1.03056	0.302745	0.957392	EXD2	EXD2
ENSG00000081181	320.569	0.0553227	0.519844	0.106422	0.915248	0.996894	ARG2	ARG2
ENSG00000081189	3187.64	-0.271842	0.496658	-0.547343	0.584143	0.985357	MEF2C	MEF2C
ENSG00000081237	19715.7	0.164105	0.496861	0.330284	0.741186	0.996091	PTPRC	PTPRC
ENSG00000081248	658.251	-0.250977	0.853696	-0.293989	0.768767	0.996091	CACNA1S	CACNA1S
ENSG00000081277	2813.97	1.21738	0.813506	1.49646	0.134535	0.88795	PKP1	PKP1
ENSG00000081307	1751.91	0.0389879	0.152049	0.256417	0.797629	0.996894	UBA5	UBA5
ENSG00000081320	1805.02	-0.220208	0.37478	-0.587567	0.556823	0.980701	STK17B	STK17B
ENSG00000081377	845.497	-0.263844	0.352711	-0.748045	0.454433	0.9752	CDC14B	CDC14B
ENSG00000081386	1198.42	-0.208234	0.218046	-0.955002	0.339577	0.967202	ZNF510	ZNF510
ENSG00000081479	3210.95	1.11959	0.860711	1.30078	0.193335	0.911142	LRP2	LRP2
ENSG00000081665	3452.24	-0.160694	0.386648	-0.415609	0.677696	0.995223	ZNF506	ZNF506
ENSG00000081692	370.565	0.159017	0.211152	0.753092	0.451395	0.9752	JMJD4	JMJD4
ENSG00000081721	574.671	0.133452	0.196296	0.679851	0.496599	0.977677	DUSP12	DUSP12
ENSG00000081760	845.09	-0.154429	0.209474	-0.737223	0.460986	0.9752	AACS	AACS
ENSG00000081791	1138.49	0.0424871	0.187841	0.226186	0.821057	0.996894	KIAA0141	DELE1
ENSG00000081803	3694.89	0.60624	0.522978	1.15921	0.246372	0.935866	CADPS2	CADPS2
ENSG00000081818	1400.5	-0.42931	0.432086	-0.993575	0.32043	0.962928	PCDHB4	PCDHB4
ENSG00000081842	820.897	-0.157042	0.64705	-0.242704	0.808235	0.996894	PCDHA6	PCDHA6
ENSG00000081853	552.659	-0.388044	0.427639	-0.907409	0.36419	0.968429	PCDHGA2	PCDHGA2
ENSG00000081870	899.922	-0.400502	0.235098	-1.70355	0.0884648	0.853135	HSPB11	HSPB11
ENSG00000081913	1286.27	-1.15232	0.352677	-3.26735	0.0010856	0.361428	PHLPP1	PHLPP1
ENSG00000081923	2446.7	0.20673	0.488507	0.423187	0.672159	0.995223	ATP8B1	ATP8B1
ENSG00000081985	466.014	0.43629	0.595357	0.732822	0.463667	0.9752	IL12RB2	IL12RB2
ENSG00000082014	1940.34	0.0174757	0.326227	0.0535693	0.957278	0.99966	SMARCD3	SMARCD3
ENSG00000082068	3776.3	0.019743	0.149901	0.131707	0.895216	0.996894	WDR70	WDR70
ENSG00000082074	6126.75	0.350433	0.52383	0.668983	0.503507	0.977677	FYB	FYB1
ENSG00000082126	16.7246	0.852816	0.518848	1.64367	0.100244		MPP4	MPP4
ENSG00000082146	1249.19	0.0312347	0.327386	0.0954063	0.923992	0.99715	STRADB	STRADB
ENSG00000082153	3298.75	-0.200029	0.157121	-1.27309	0.202987	0.91417	BZW1	BZW1
ENSG00000082175	82.1462	-0.104609	0.749843	-0.139508	0.889049	0.996894	PGR	PGR
ENSG00000082196	961.895	-0.29296	0.554588	-0.528249	0.597327	0.987286	C1QTNF3	C1QTNF3
ENSG00000082212	2114.31	-0.25116	0.178359	-1.40817	0.15908	0.901855	ME2	ME2
ENSG00000082213	748.483	-0.330059	0.196368	-1.68082	0.0927976	0.853135	C5orf22	C5orf22
ENSG00000082258	3248.08	-0.187307	0.160176	-1.16938	0.242251	0.934462	CCNT2	CCNT2
ENSG00000082269	2272.38	-0.150323	0.227592	-0.660493	0.508937	0.977677	FAM135A	FAM135A
ENSG00000082293	715.289	1.09228	0.73696	1.48214	0.138302	0.892381	COL19A1	COL19A1
ENSG00000082397	3033.01	-0.0159206	0.520133	-0.0306088	0.975582	0.999976	EPB41L3	EPB41L3
ENSG00000082438	2157.95	-0.064161	0.486481	-0.131888	0.895073	0.996894	COBLL1	COBLL1
ENSG00000082458	1006.57	-0.0784958	0.323332	-0.242771	0.808183	0.996894	DLG3	DLG3
ENSG00000082482	203.159	-1.07867	0.871774	-1.23733	0.215966	0.921671	KCNK2	KCNK2
ENSG00000082497	319.543	-1.43838	0.679906	-2.11556	0.0343819	0.76246	SERTAD4	SERTAD4
ENSG00000082512	2382.03	-0.0519348	0.2998	-0.173232	0.862469	0.996894	TRAF5	TRAF5
ENSG00000082515	630.719	-0.108237	0.2482	-0.436087	0.662773	0.995223	MRPL22	MRPL22
ENSG00000082516	2407.67	6.00997e-05	0.18451	0.000325727	0.99974	0.999976	GEMIN5	GEMIN5
ENSG00000082641	5148.51	0.326986	0.22351	1.46296	0.143479	0.892722	NFE2L1	NFE2L1
ENSG00000082684	601.752	-0.251772	0.585435	-0.43006	0.667152	0.995223	SEMA5B	SEMA5B
ENSG00000082701	2804.36	-0.106541	0.12911	-0.825197	0.40926	0.968429	GSK3B	GSK3B
ENSG00000082781	2431.4	0.253077	0.373357	0.677842	0.497872	0.977677	ITGB5	ITGB5
ENSG00000082805	5972.45	0.401984	0.206849	1.94337	0.051971	0.794476	ERC1	ERC1
ENSG00000082898	13941.9	-0.282707	0.18154	-1.55727	0.119406	0.879071	XPO1	XPO1
ENSG00000082996	1947.14	0.0683354	0.21685	0.315128	0.752664	0.996091	RNF13	RNF13
ENSG00000083067	647.689	1.73487	0.741079	2.34101	0.0192318	0.717519	TRPM3	TRPM3
ENSG00000083093	2674.8	-0.0145958	0.15205	-0.095993	0.923526	0.99715	PALB2	PALB2
ENSG00000083097	4063.57	0.0476614	0.144187	0.330552	0.740983	0.996091	DOPEY1	DOP1A
ENSG00000083099	223.389	-0.368536	0.182802	-2.01603	0.0437964	0.785914	LYRM2	LYRM2
ENSG00000083123	2488.42	-0.317539	0.243529	-1.3039	0.192266	0.910942	BCKDHB	BCKDHB
ENSG00000083168	9505.78	0.0675835	0.155532	0.43453	0.663903	0.995223	KAT6A	KAT6A
ENSG00000083223	4210.61	0.122871	0.16013	0.767321	0.442891	0.973054	ZCCHC6	TUT7
ENSG00000083290	1681.96	-0.316067	0.281577	-1.12249	0.261656	0.944367	ULK2	ULK2
ENSG00000083307	463.149	-3.74537	1.41588	-2.64526	0.00816271	0.664673	GRHL2	GRHL2
ENSG00000083312	9218.1	-0.425717	0.154873	-2.74881	0.00598124	0.645508	TNPO1	TNPO1
ENSG00000083444	6197.33	0.051138	0.275069	0.18591	0.852516	0.996894	PLOD1	PLOD1
ENSG00000083454	903.324	0.736829	0.643946	1.14424	0.252524	0.940419	P2RX5	P2RX5
ENSG00000083457	271.96	0.0197293	0.205999	0.0957738	0.9237	0.99715	ITGAE	ITGAE
ENSG00000083520	3458.43	-0.0959075	0.127697	-0.751058	0.452618	0.9752	DIS3	DIS3
ENSG00000083535	2059.32	-0.158716	0.160855	-0.986702	0.323789	0.963666	PIBF1	PIBF1
ENSG00000083544	2690.25	0.20985	0.19794	1.06017	0.289065	0.952043	TDRD3	TDRD3
ENSG00000083635	597.066	-0.188531	0.187588	-1.00503	0.314883	0.96079	NUFIP1	NUFIP1
ENSG00000083642	7744.99	-0.423982	0.20207	-2.09819	0.0358881	0.76724	PDS5B	PDS5B
ENSG00000083720	3416.81	-0.456144	0.392555	-1.16199	0.24524	0.93561	OXCT1	OXCT1
ENSG00000083750	523.373	0.0290683	0.178716	0.162651	0.870793	0.996894	RRAGB	RRAGB
ENSG00000083782	103.957	1.25107	1.03038	1.21418	0.224679	0.925175	EPYC	EPYC
ENSG00000083799	4637.45	0.0616757	0.230587	0.267472	0.789105	0.996894	CYLD	CYLD
ENSG00000083807	78.5903	0.353594	0.441941	0.800093	0.423657	0.968429	SLC27A5	SLC27A5
ENSG00000083812	306.302	0.365274	0.284078	1.28582	0.198505	0.912967	ZNF324	ZNF324
ENSG00000083814	329.951	-0.134945	0.405993	-0.332381	0.739602	0.996091	ZNF671	ZNF671
ENSG00000083817	319.61	-0.0093273	0.211875	-0.0440227	0.964886	0.999976	ZNF416	ZNF416
ENSG00000083828	1712.04	-0.0869045	0.260698	-0.333353	0.738868	0.996091	ZNF586	ZNF586
ENSG00000083838	143.513	0.0257849	0.24982	0.103214	0.917793	0.996894	ZNF446	ZNF446
ENSG00000083844	1955.99	0.128048	0.188456	0.679457	0.496849	0.977677	ZNF264	ZNF264
ENSG00000083845	10227.9	0.236806	0.280626	0.843847	0.398755	0.968429	RPS5	RPS5
ENSG00000083857	33189	-0.629274	0.403827	-1.55828	0.119168	0.879071	FAT1	FAT1
ENSG00000083896	10404.3	-0.104997	0.176373	-0.595311	0.551636	0.980701	YTHDC1	YTHDC1
ENSG00000083937	691.087	0.111653	0.237132	0.470847	0.63775	0.993238	CHMP2B	CHMP2B
ENSG00000084070	2253.34	-0.0662202	0.243039	-0.272468	0.785263	0.996894	SMAP2	SMAP2
ENSG00000084072	823.609	0.100383	0.169943	0.59069	0.554728	0.980701	PPIE	PPIE
ENSG00000084073	1373.41	-0.16289	0.174144	-0.935374	0.349595	0.968251	ZMPSTE24	ZMPSTE24
ENSG00000084090	4478.61	-0.0777764	0.160235	-0.485389	0.6274	0.991303	STARD7	STARD7
ENSG00000084092	1717.45	-0.0283981	0.181045	-0.156856	0.875358	0.996894	NOA1	NOA1
ENSG00000084093	3016.07	-0.0120551	0.228936	-0.0526569	0.958005	0.99966	REST	REST
ENSG00000084110	203.447	0.787831	0.625282	1.25996	0.207684	0.915643	HAL	HAL
ENSG00000084112	2706.52	-0.0379344	0.213026	-0.178074	0.858665	0.996894	SSH1	SSH1
ENSG00000084207	2937.8	-0.0993642	0.392314	-0.253277	0.800054	0.996894	GSTP1	GSTP1
ENSG00000084234	13177.9	0.190456	0.267668	0.711536	0.476752	0.9752	APLP2	APLP2
ENSG00000084444	325.676	-0.332492	0.263669	-1.26102	0.207302	0.915399	KIAA1467	FAM234B
ENSG00000084453	262.282	0.598664	1.14053	0.5249	0.599652	0.987286	SLCO1A2	SLCO1A2
ENSG00000084463	3131.58	-0.24852	0.182453	-1.3621	0.173166	0.90257	WBP11	WBP11
ENSG00000084623	1956.61	0.0787855	0.207219	0.380205	0.703793	0.996091	EIF3I	EIF3I
ENSG00000084628	101.206	-0.197347	0.90242	-0.218687	0.826894	0.996894	NKAIN1	NKAIN1
ENSG00000084636	5520.1	0.327789	0.482585	0.679237	0.496988	0.977677	COL16A1	COL16A1
ENSG00000084652	1835.9	0.222401	0.112134	1.98336	0.0473274	0.787186	TXLNA	TXLNA
ENSG00000084674	17453.7	1.56834	0.800573	1.95902	0.0501109	0.794471	APOB	APOB
ENSG00000084676	9113.92	-0.220574	0.223732	-0.985884	0.32419	0.963666	NCOA1	NCOA1
ENSG00000084693	768.823	-0.180897	0.237512	-0.761634	0.446278	0.974081	AGBL5	AGBL5
ENSG00000084710	734.473	0.159555	0.401484	0.397413	0.691063	0.995753	EFR3B	EFR3B
ENSG00000084731	1076.23	-0.00131138	0.313521	-0.00418276	0.996663	0.999976	KIF3C	KIF3C
ENSG00000084733	2037.68	-0.254852	0.188132	-1.35464	0.175531	0.90257	RAB10	RAB10
ENSG00000084734	136.749	0.140363	0.700887	0.200264	0.841274	0.996894	GCKR	GCKR
ENSG00000084754	14121.2	-0.0678009	0.169508	-0.399987	0.689166	0.995753	HADHA	HADHA
ENSG00000084764	270.021	-0.161728	0.394064	-0.41041	0.681505	0.995223	MAPRE3	MAPRE3
ENSG00000084774	6235.76	-0.264081	0.251726	-1.04908	0.29414	0.953121	CAD	CAD
ENSG00000085063	6505.73	0.131741	0.349373	0.377077	0.706116	0.996091	CD59	CD59
ENSG00000085117	1144.25	0.573458	0.396281	1.4471	0.14787	0.895333	CD82	CD82
ENSG00000085185	1674.93	0.254541	0.229815	1.10759	0.268038	0.94822	BCORL1	BCORL1
ENSG00000085224	28403.1	-0.0890491	0.213606	-0.416885	0.676763	0.995223	ATRX	ATRX
ENSG00000085231	377.252	-0.21696	0.169188	-1.28236	0.199716	0.913431	TAF9	AK6
ENSG00000085265	325.275	0.403869	0.737169	0.547864	0.583785	0.985357	FCN1	FCN1
ENSG00000085274	1076.56	0.028225	0.119005	0.237175	0.812521	0.996894	MYNN	MYNN
ENSG00000085276	1605.28	-0.292401	0.541958	-0.539526	0.589524	0.985357	MECOM	MECOM
ENSG00000085365	1848.09	-0.39154	0.169047	-2.31615	0.0205499	0.717519	SCAMP1	SCAMP1
ENSG00000085377	2382.87	0.0839481	0.132838	0.631958	0.527414	0.978423	PREP	PREP
ENSG00000085382	2967.55	-0.155987	0.20556	-0.758838	0.44795	0.974534	HACE1	HACE1
ENSG00000085415	1558.85	0.0381029	0.167331	0.227709	0.819872	0.996894	SEH1L	SEH1L
ENSG00000085433	1460.46	0.0233738	0.204817	0.114121	0.909142	0.996894	WDR47	WDR47
ENSG00000085449	2060.59	-0.0731449	0.16132	-0.453416	0.650249	0.994257	WDFY1	WDFY1
ENSG00000085465	148.77	-0.239553	0.312617	-0.766284	0.443508	0.973054	OVGP1	OVGP1
ENSG00000085491	1484.62	-0.00173337	0.315269	-0.00549807	0.995613	0.999976	SLC25A24	SLC25A24
ENSG00000085511	3675.5	-0.309094	0.215704	-1.43295	0.151872	0.899197	MAP3K4	MAP3K4
ENSG00000085514	570.674	0.453088	0.442607	1.02368	0.305987	0.958537	PILRA	PILRA
ENSG00000085552	358.98	-0.013676	0.67814	-0.0201669	0.98391	0.999976	IGSF9	IGSF9
ENSG00000085563	1419.78	0.415533	0.62004	0.67017	0.502749	0.977677	ABCB1	ABCB1
ENSG00000085644	149.81	0.395441	0.259202	1.52561	0.127107	0.886325	ZNF213	ZNF213
ENSG00000085662	4528.95	-0.0499487	0.280003	-0.178386	0.85842	0.996894	AKR1B1	AKR1B1
ENSG00000085719	3315.14	0.0202852	0.186757	0.108618	0.913506	0.996894	CPNE3	CPNE3
ENSG00000085721	2846.87	-0.0415605	0.161873	-0.256748	0.797374	0.996894	RRN3	RRN3
ENSG00000085733	6915.85	0.246426	0.179239	1.37484	0.16918	0.90257	CTTN	CTTN
ENSG00000085741	43.8357	0.661124	0.681635	0.969909	0.332092	0.965373	WNT11	WNT11
ENSG00000085760	1829.77	0.00987679	0.171059	0.0577392	0.953956	0.999612	MTIF2	MTIF2
ENSG00000085788	2680.36	0.161581	0.195609	0.826039	0.408782	0.968429	DDHD2	DDHD2
ENSG00000085831	180.362	1.21644	0.570712	2.13145	0.0330522	0.757706	TTC39A	TTC39A
ENSG00000085832	5989.25	-0.0358783	0.190093	-0.188741	0.850296	0.996894	EPS15	EPS15
ENSG00000085840	960.525	-0.820408	0.347576	-2.36037	0.0182565	0.717519	ORC1	ORC1
ENSG00000085871	960.42	0.217816	0.372198	0.585216	0.558402	0.981257	MGST2	MGST2
ENSG00000085872	1420.15	-0.0634149	0.134118	-0.472829	0.636335	0.992952	CHERP	CHERP
ENSG00000085978	1661.52	0.0635721	0.155787	0.408071	0.683221	0.995223	ATG16L1	ATG16L1
ENSG00000085982	3153.38	0.0573593	0.188418	0.304425	0.760804	0.996091	USP40	USP40
ENSG00000085998	3196.62	0.0888386	0.142214	0.624682	0.53218	0.979752	POMGNT1	POMGNT1
ENSG00000085999	1321.1	-0.538923	0.397609	-1.35541	0.175287	0.90257	RAD54L	RAD54L
ENSG00000086015	5339.45	-0.0990927	0.213189	-0.464811	0.642067	0.993238	MAST2	MAST2
ENSG00000086061	8266.19	0.270171	0.225347	1.19891	0.230563	0.92737	DNAJA1	DNAJA1
ENSG00000086062	3752.13	-0.0536299	0.380254	-0.141037	0.887841	0.996894	B4GALT1	B4GALT1
ENSG00000086065	2121.01	0.0888411	0.209537	0.423988	0.671574	0.995223	CHMP5	CHMP5
ENSG00000086102	4683.77	0.0989675	0.164646	0.601092	0.547778	0.980701	NFX1	NFX1
ENSG00000086159	5.673	-0.534856	0.952087	-0.561772	0.574271		AQP6	AQP6
ENSG00000086189	794.466	-0.157447	0.175428	-0.897504	0.36945	0.968429	DIMT1	DIMT1
ENSG00000086200	2126.67	-0.215393	0.14079	-1.52988	0.126045	0.885224	IPO11	IPO11
ENSG00000086205	538.437	1.56623	0.575273	2.72259	0.00647729	0.653486	FOLH1	FOLH1
ENSG00000086232	6548.19	-0.279174	0.138454	-2.01636	0.0437625	0.785914	EIF2AK1	EIF2AK1
ENSG00000086288	50.9863	-0.381824	0.637986	-0.598483	0.549518	0.980701	NME8	NME8
ENSG00000086289	251.574	0.440992	0.468595	0.941095	0.346656	0.968251	EPDR1	EPDR1
ENSG00000086300	440.364	0.26692	0.436191	0.611934	0.540582	0.980701	SNX10	SNX10
ENSG00000086475	1040.65	-0.0606888	0.195596	-0.310275	0.756352	0.996091	SEPHS1	SEPHS1
ENSG00000086504	378.229	0.16697	0.166686	1.0017	0.316486	0.961687	MRPL28	MRPL28
ENSG00000086544	563.518	0.223458	0.240422	0.929443	0.35266	0.968429	ITPKC	ITPKC
ENSG00000086548	200.383	-1.71716	1.47593	-1.16344	0.24465	0.93561	CEACAM6	CEACAM6
ENSG00000086570	1018.01	-0.496174	1.01866	-0.487084			FAT2	FAT2
ENSG00000086589	1095.16	-0.0472729	0.119762	-0.394723	0.693047	0.995753	RBM22	RBM22
ENSG00000086598	2882.74	-0.185003	0.19399	-0.953672	0.34025	0.967517	TMED2	TMED2
ENSG00000086619	731.444	0.171933	0.375503	0.457875	0.647042	0.993297	ERO1LB	ERO1B
ENSG00000086666	970.775	-0.460508	0.251347	-1.83216	0.0669277	0.815553	ZFAND6	ZFAND6
ENSG00000086696	114.183	0.255558	1.18333	0.215966			HSD17B2	HSD17B2
ENSG00000086712	746.557	0.152563	0.222223	0.686532	0.492378	0.977677	TXLNG	TXLNG
ENSG00000086717	145.568	-0.179282	0.546325	-0.328161	0.74279	0.996091	PPEF1	PPEF1
ENSG00000086730	207.635	0.198529	0.411379	0.482594	0.629384	0.991303	LAT2	LAT2
ENSG00000086758	50369.9	-0.0280699	0.10519	-0.26685	0.789585	0.996894	HUWE1	HUWE1
ENSG00000086827	1168.81	-0.303537	0.134552	-2.25592	0.0240759	0.729877	ZW10	ZW10
ENSG00000086848	1874.92	-0.239565	0.139228	-1.72067	0.0853102	0.852502	ALG9	ALG9
ENSG00000086967	524.48	0.774775	0.946611	0.818473	0.413087	0.968429	MYBPC2	MYBPC2
ENSG00000086991	308.017	-0.533154	0.538923	-0.989297	0.322518	0.963619	NOX4	NOX4
ENSG00000087008	1223.31	-0.00209216	0.245934	-0.00850701	0.993212	0.999976	ACOX3	ACOX3
ENSG00000087053	2978.11	-0.291723	0.189843	-1.53665	0.124378	0.885224	MTMR2	MTMR2
ENSG00000087074	1471.1	0.00328343	0.387962	0.00846325	0.993247	0.999976	PPP1R15A	PPP1R15A
ENSG00000087076	171.835	0.0940848	0.383215	0.245514	0.806058	0.996894	HSD17B14	HSD17B14
ENSG00000087077	459.35	0.148811	0.301272	0.493942	0.621347	0.99111	TRIP6	TRIP6
ENSG00000087085	157.865	0.764923	0.518624	1.47491	0.140238	0.892722	ACHE	ACHE
ENSG00000087086	51393.5	-0.0696717	0.368345	-0.189148	0.849977	0.996894	FTL	FTL
ENSG00000087087	4651.6	-0.107336	0.151001	-0.710829	0.47719	0.9752	SRRT	SRRT
ENSG00000087088	284.565	0.114757	0.224088	0.512108	0.608576	0.988334	BAX	BAX
ENSG00000087095	1546.13	-0.504555	0.23591	-2.13876	0.0324552	0.757083	NLK	NLK
ENSG00000087111	1207.92	-0.0345699	0.155503	-0.22231	0.824072	0.996894	PIGS	PIGS
ENSG00000087116	4437.55	0.827997	0.448879	1.84459	0.0650972	0.815553	ADAMTS2	ADAMTS2
ENSG00000087152	1130	0.155821	0.149668	1.04111	0.297823	0.954148	ATXN7L3	ATXN7L3
ENSG00000087157	1112.87	0.243261	0.162189	1.49986	0.133652	0.88795	PGS1	PGS1
ENSG00000087191	3005.12	-0.00286173	0.184874	-0.0154793	0.98765	0.999976	PSMC5	PSMC5
ENSG00000087206	2039.32	0.00691926	0.171719	0.040294	0.967859	0.999976	UIMC1	UIMC1
ENSG00000087237	276.299	-0.713011	0.559082	-1.27533	0.202194	0.913759	CETP	CETP
ENSG00000087245	17697	0.332412	0.567875	0.585361	0.558305	0.981257	MMP2	MMP2
ENSG00000087250	43.6082	-2.89533	1.22054	-2.37216	0.0176843	0.717519	MT3	MT3
ENSG00000087253	662.431	0.501206	0.347636	1.44175	0.149372	0.895333	LPCAT2	LPCAT2
ENSG00000087258	654.863	-0.0731695	0.503851	-0.145221	0.884537	0.996894	GNAO1	GNAO1
ENSG00000087263	1654.01	-0.00474111	0.176621	-0.0268434	0.978585	0.999976	OGFOD1	OGFOD1
ENSG00000087266	3705.81	0.313403	0.276822	1.13214	0.257574	0.942826	SH3BP2	SH3BP2
ENSG00000087269	2089.82	0.180225	0.16325	1.10398	0.269602	0.94822	NOP14	NOP14
ENSG00000087274	8542.38	0.0712395	0.179507	0.396862	0.69147	0.995753	ADD1	ADD1
ENSG00000087299	377.135	-0.0465759	0.232834	-0.200039	0.84145	0.996894	L2HGDH	L2HGDH
ENSG00000087301	1061.48	-0.399502	0.229578	-1.74016	0.0818314	0.841769	TXNDC16	TXNDC16
ENSG00000087302	2582.63	-0.468613	0.178007	-2.63256	0.0084744	0.664673	C14orf166	RTRAF
ENSG00000087303	3584.92	-0.173612	0.490807	-0.353728	0.723543	0.996091	NID2	NID2
ENSG00000087338	1117	-0.139893	0.206525	-0.677366	0.498174	0.977677	GMCL1	GMCL1
ENSG00000087365	6927.43	0.213596	0.12235	1.74579	0.0808476	0.841769	SF3B2	SF3B2
ENSG00000087448	558.105	0.0236589	0.190507	0.124189	0.901166	0.996894	KLHL42	KLHL42
ENSG00000087460	76178.5	-0.163094	0.249738	-0.653062	0.513717	0.977677	GNAS	GNAS
ENSG00000087470	5439.63	-0.231113	0.123971	-1.86425	0.0622863	0.809317	DNM1L	DNM1L
ENSG00000087494	75.9026	0.570634	0.626022	0.911524	0.362019	0.968429	PTHLH	PTHLH
ENSG00000087495	252.21	-0.549392	0.743908	-0.738522	0.460197	0.9752	PHACTR3	PHACTR3
ENSG00000087502	2000.93	-0.378929	0.193167	-1.96167	0.0498012	0.794471	ERGIC2	ERGIC2
ENSG00000087510	26.5797	0.167175	0.834905	0.200232	0.841299	0.996894	TFAP2C	TFAP2C
ENSG00000087586	2037.74	-0.455407	0.397503	-1.14567	0.251932	0.939904	AURKA	AURKA
ENSG00000087589	178.833	0.189434	0.453782	0.417456	0.676345	0.995223	CASS4	CASS4
ENSG00000087842	252.438	-0.327149	0.467539	-0.699724	0.4841	0.976819	PIR	PIR
ENSG00000087884	183.702	0.13289	0.316732	0.419566	0.674803	0.995223	AAMDC	AAMDC
ENSG00000087903	182.745	0.18801	0.417566	0.450251	0.652529	0.995212	RFX2	RFX2
ENSG00000087995	1397.96	-0.00512449	0.193765	-0.0264469	0.978901	0.999976	METTL2A	METTL2A
ENSG00000088002	5.11534	0.787244	1.12946	0.697008	0.485798		SULT2B1	SULT2B1
ENSG00000088035	1399.76	0.034336	0.248726	0.138047	0.890203	0.996894	ALG6	ALG6
ENSG00000088038	2279.65	0.00967006	0.14634	0.0660795	0.947315	0.999127	CNOT3	CNOT3
ENSG00000088053	713.879	-0.53314	0.674772	-0.790104	0.429467	0.968429	GP6	GP6
ENSG00000088179	2303.11	-0.0292034	0.196918	-0.148302	0.882104	0.996894	PTPN4	PTPN4
ENSG00000088205	3004.98	-0.203147	0.199483	-1.01837	0.308503	0.959615	DDX18	DDX18
ENSG00000088247	4337.58	-0.103225	0.156453	-0.659786	0.509391	0.977677	KHSRP	KHSRP
ENSG00000088256	717.422	0.26712	0.190375	1.40313	0.160579	0.901855	GNA11	GNA11
ENSG00000088280	916.672	-0.0620061	0.339994	-0.182374	0.855289	0.996894	ASAP3	ASAP3
ENSG00000088298	815.029	0.33638	0.185126	1.81703	0.069213	0.818713	EDEM2	EDEM2
ENSG00000088305	836.263	-0.00410386	0.358496	-0.0114474	0.990866	0.999976	DNMT3B	DNMT3B
ENSG00000088320	19.2868	0.283894	0.489171	0.580357	0.561674	0.981455	REM1	REM1
ENSG00000088325	3000.53	-0.562452	0.406634	-1.38319	0.166607	0.90257	TPX2	TPX2
ENSG00000088340	285.286	0.797955	0.457949	1.74245	0.081429	0.841769	FER1L4
ENSG00000088356	135.848	0.175952	0.268203	0.656042	0.511797	0.977677	PDRG1	PDRG1
ENSG00000088367	5636.27	0.353487	0.275472	1.28321	0.199419	0.913431	EPB41L1	EPB41L1
ENSG00000088386	145.164	1.53705	1.03849	1.48008	0.138852	0.892524	SLC15A1	SLC15A1
ENSG00000088387	8251.29	-0.265619	0.369697	-0.718476	0.472464	0.9752	DOCK9	DOCK9
ENSG00000088448	4481.73	0.0387403	0.220167	0.175959	0.860326	0.996894	ANKRD10	ANKRD10
ENSG00000088451	405.095	-0.0210657	0.186219	-0.113123	0.909933	0.996894	TGDS	TGDS
ENSG00000088538	1157.11	-0.575473	0.633664	-0.908167	0.36379	0.968429	DOCK3	DOCK3
ENSG00000088543	151.853	0.42856	0.299187	1.43241	0.152025	0.899281	C3orf18	C3orf18
ENSG00000088682	1949.55	0.137313	0.198953	0.690176	0.490084	0.977677	COQ9	COQ9
ENSG00000088726	13.5363	-1.45503	1.15147	-1.26363	0.206363		TMEM40	TMEM40
ENSG00000088727	178.035	0.0390944	0.315393	0.123955	0.901351	0.996894	KIF9	KIF9
ENSG00000088756	1140.87	0.183301	0.474771	0.386083	0.699435	0.996091	ARHGAP28	ARHGAP28
ENSG00000088766	873.89	-0.313384	0.163745	-1.91385	0.0556388	0.796334	CRLS1	CRLS1
ENSG00000088808	1309.05	0.48575	0.355115	1.36787	0.171354	0.90257	PPP1R13B	PPP1R13B
ENSG00000088812	4279.17	-0.10037	0.158557	-0.633019	0.526721	0.978423	ATRN	ATRN
ENSG00000088826	241.953	0.298603	0.420675	0.709819	0.477817	0.9752	SMOX	SMOX
ENSG00000088827	713.886	0.870685	0.558168	1.5599	0.118784	0.879071	SIGLEC1	SIGLEC1
ENSG00000088832	3116.67	-0.162972	0.183805	-0.886656	0.375264	0.968429	FKBP1A	FKBP1A
ENSG00000088833	1563.14	-0.048089	0.135473	-0.35497	0.722612	0.996091	NSFL1C	NSFL1C
ENSG00000088836	1836.99	-1.13788	0.536242	-2.12196	0.0338412	0.761185	SLC4A11	SLC4A11
ENSG00000088854	3369.54	-0.272601	0.208262	-1.30894	0.190556	0.910692	C20orf194	DNAAF9
ENSG00000088876	658.433	-0.077984	0.206559	-0.377539	0.705773	0.996091	ZNF343	ZNF343
ENSG00000088881	625.825	-0.371254	0.415325	-0.893888	0.371382	0.968429	EBF4	EBF4
ENSG00000088882	1277.28	-0.730496	0.418914	-1.74378	0.0811967	0.841769	CPXM1	CPXM1
ENSG00000088888	1738.81	0.0876247	0.142361	0.615511	0.538217	0.980701	MAVS	MAVS
ENSG00000088899	123.69	0.362563	0.420293	0.862643	0.388334	0.968429	LZTS3	LZTS3
ENSG00000088926	64.5449	0.08583	1.16547	0.0736438	0.941294	0.999026	F11	F11
ENSG00000088930	8363.98	-0.284076	0.168436	-1.68656	0.0916886	0.853135	XRN2	XRN2
ENSG00000088970	2323.32	-0.300378	0.234772	-1.27945	0.200739	0.913431	KIZ	KIZ
ENSG00000088986	4039.21	-0.083447	0.175008	-0.476818	0.633492	0.991865	DYNLL1	DYNLL1
ENSG00000088992	318.285	-0.0489393	0.523444	-0.0934948	0.92551	0.997274	TESC	TESC
ENSG00000089006	4321.27	-0.224691	0.136399	-1.64731	0.0994939	0.855416	SNX5	SNX5
ENSG00000089009	17895.4	-0.219726	0.259962	-0.845225	0.397985	0.968429	RPL6	RPL6
ENSG00000089012	419.256	0.738846	0.695626	1.06213	0.288176	0.952043	SIRPG	SIRPG
ENSG00000089022	2398.77	-0.1447	0.161532	-0.8958	0.37036	0.968429	MAPKAPK5	MAPKAPK5
ENSG00000089041	577.519	0.685705	0.462017	1.48415	0.137768	0.892381	P2RX7	P2RX7
ENSG00000089048	2725.55	-0.210374	0.176234	-1.19372	0.232588	0.928995	ESF1	ESF1
ENSG00000089050	145.327	0.0221512	0.221433	0.100036	0.920316	0.996894	RBBP9	RBBP9
ENSG00000089053	4576.53	-0.0564573	0.174634	-0.32329	0.746476	0.996091	ANAPC5	ANAPC5
ENSG00000089057	1535.63	-0.399944	0.214163	-1.86747	0.0618354	0.809135	SLC23A2	SLC23A2
ENSG00000089060	605.437	0.0206211	0.308161	0.0669167	0.946648	0.999127	SLC8B1	SLC8B1
ENSG00000089063	944.067	-0.309038	0.159464	-1.93798	0.0526254	0.794477	TMEM230	TMEM230
ENSG00000089091	341.816	-0.29503	0.306212	-0.963486	0.335304	0.965373	DZANK1	DZANK1
ENSG00000089094	3325.42	-0.53494	0.251988	-2.12288	0.0337637	0.761185	KDM2B	KDM2B
ENSG00000089101	150.714	-0.602456	0.610069	-0.987521	0.323387	0.963666	CFAP61	CFAP61
ENSG00000089123	1043.05	-0.0229801	0.160886	-0.142835	0.886421	0.996894	TASP1	TASP1
ENSG00000089127	1038.74	0.272467	0.456544	0.596802	0.550639	0.980701	OAS1	OAS1
ENSG00000089154	9401.44	0.0674929	0.182004	0.370833	0.710762	0.996091	GCN1L1	GCN1
ENSG00000089157	30199.6	0.249892	0.281277	0.88842	0.374315	0.968429	RPLP0	RPLP0
ENSG00000089159	2327.62	-0.109303	0.252287	-0.433248	0.664834	0.995223	PXN	PXN
ENSG00000089163	71.9437	0.00894653	0.348619	0.0256628	0.979526	0.999976	SIRT4	SIRT4
ENSG00000089169	94.5264	0.715302	1.09694	0.652092	0.514342	0.977677	RPH3A	RPH3A
ENSG00000089177	2028.02	-0.305941	0.323468	-0.945816	0.344242	0.968251	KIF16B	KIF16B
ENSG00000089195	1105.32	-0.545382	0.232948	-2.34121	0.0192211	0.717519	TRMT6	TRMT6
ENSG00000089199	8245.73	-0.796094	0.73718	-1.07992	0.280179	0.952043	CHGB	CHGB
ENSG00000089220	4980.63	-0.183247	0.271679	-0.674499	0.499994	0.977677	PEBP1	PEBP1
ENSG00000089225	452.629	-2.63432	0.973814	-2.70516	0.00682712	0.653717	TBX5	TBX5
ENSG00000089234	969.173	-0.177887	0.137201	-1.29655	0.194787	0.912967	BRAP	BRAP
ENSG00000089248	1681.34	-0.065356	0.174303	-0.374956	0.707693	0.996091	ERP29	ERP29
ENSG00000089250	1444.61	-0.394954	0.952313	-0.414731	0.678339	0.995223	NOS1	NOS1
ENSG00000089280	36738.5	-0.174263	0.159667	-1.09142	0.275089	0.950189	FUS	FUS
ENSG00000089289	1033.91	-0.0296136	0.182186	-0.162546	0.870876	0.996894	IGBP1	IGBP1
ENSG00000089327	2279.88	-0.142152	0.410881	-0.345968	0.729367	0.996091	FXYD5	FXYD5
ENSG00000089335	2051.6	-0.0289569	0.200639	-0.144324	0.885245	0.996894	ZNF302	ZNF302
ENSG00000089351	2382.3	0.0348469	0.174833	0.199315	0.842016	0.996894	GRAMD1A	GRAMD1A
ENSG00000089356	55.0563	1.66776	1.03795	1.60678	0.108102	0.865415	FXYD3	FXYD3
ENSG00000089472	495.814	0.439558	0.574649	0.764915	0.444322	0.973054	HEPH	HEPH
ENSG00000089486	164.227	0.612526	0.335649	1.8249	0.0680164	0.815738	CDIP1	CDIP1
ENSG00000089505	98.1552	0.0887858	0.293212	0.302804	0.762039	0.996091	CMTM1	CMTM1
ENSG00000089558	126.197	0.451415	0.579661	0.778757	0.436123	0.97057	KCNH4	KCNH4
ENSG00000089597	11628.1	0.339584	0.171242	1.98306	0.0473609	0.787186	GANAB	GANAB
ENSG00000089639	714.918	-0.102863	0.275606	-0.373225	0.708981	0.996091	GMIP	GMIP
ENSG00000089682	660.803	-0.176273	0.236521	-0.745275	0.456106	0.9752	RBM41	RBM41
ENSG00000089685	329.389	-0.671668	0.446709	-1.50359	0.132687	0.88795	BIRC5	BIRC5
ENSG00000089692	314.262	-0.0906736	0.428352	-0.21168	0.832357	0.996894	LAG3	LAG3
ENSG00000089693	1491.21	0.0486241	0.145895	0.333281	0.738922	0.996091	MLF2	MLF2
ENSG00000089723	45.5021	0.0789336	0.377516	0.209087	0.834381	0.996894	OTUB2	OTUB2
ENSG00000089737	3810.76	-0.00735782	0.123026	-0.0598068	0.952309	0.999612	DDX24	DDX24
ENSG00000089775	654.474	-0.0104254	0.222434	-0.0468696	0.962617	0.99966	ZBTB25	ZBTB25
ENSG00000089818	1095.94	0.0772588	0.158676	0.486896	0.626332	0.99111	NECAP1	NECAP1
ENSG00000089820	1331.8	0.386931	0.327822	1.18031	0.237878	0.930801	ARHGAP4	ARHGAP4
ENSG00000089847	126.953	0.576221	0.488788	1.17888	0.238447	0.930801	ANKRD24	ANKRD24
ENSG00000089876	723.445	-0.100157	0.239947	-0.417414	0.676376	0.995223	DHX32	DHX32
ENSG00000089902	1365.79	-0.11286	0.240224	-0.469809	0.638492	0.993238	RCOR1	RCOR1
ENSG00000089916	1916.81	0.050686	0.145256	0.348941	0.727133	0.996091	GPATCH2L	GPATCH2L
ENSG00000090006	3185.19	0.13641	0.334608	0.407671	0.683515	0.995223	LTBP4	LTBP4
ENSG00000090013	138.041	0.0711732	0.333528	0.213395	0.831019	0.996894	BLVRB	BLVRB
ENSG00000090020	1353.1	0.142743	0.269994	0.528689	0.597021	0.987187	SLC9A1	SLC9A1
ENSG00000090054	3593.35	0.0130033	0.151435	0.0858672	0.931572	0.997399	SPTLC1	SPTLC1
ENSG00000090060	10123	-0.254452	0.16159	-1.57468	0.115331	0.873491	PAPOLA	PAPOLA
ENSG00000090061	2454.59	-0.474272	0.166096	-2.85541	0.00429808	0.594502	CCNK	CCNK
ENSG00000090097	774.498	-0.178977	0.328099	-0.545497	0.585412	0.985357	PCBP4	PCBP4
ENSG00000090104	1831.66	-0.57311	0.561618	-1.02046	0.307509	0.959615	RGS1	RGS1
ENSG00000090238	467.366	0.0587148	0.217011	0.270562	0.786728	0.996894	YPEL3	YPEL3
ENSG00000090263	827.805	-0.025584	0.209705	-0.122	0.902899	0.996894	MRPS33	MRPS33
ENSG00000090266	747.374	0.0619254	0.219941	0.281554	0.778285	0.996539	NDUFB2	NDUFB2
ENSG00000090273	4694.33	-0.123826	0.131204	-0.943768	0.345288	0.968251	NUDC	NUDC
ENSG00000090316	804.248	0.22312	0.189205	1.17925	0.238299	0.930801	MAEA	MAEA
ENSG00000090339	1331.16	0.562498	0.527533	1.06628	0.286297	0.952043	ICAM1	ICAM1
ENSG00000090372	2371.34	0.0196993	0.146766	0.134223	0.893227	0.996894	STRN4	STRN4
ENSG00000090376	916.39	-0.0678174	0.512264	-0.132388	0.894678	0.996894	IRAK3	IRAK3
ENSG00000090382	10650.8	1.01639	0.613606	1.65642	0.0976373	0.853135	LYZ	LYZ
ENSG00000090432	221.852	0.183727	0.177331	1.03606	0.300172	0.955366	MUL1	MUL1
ENSG00000090447	219.62	0.32777	0.378215	0.866623	0.386149	0.968429	TFAP4	TFAP4
ENSG00000090470	704.335	0.00349012	0.181049	0.0192772	0.98462	0.999976	PDCD7	PDCD7
ENSG00000090487	4807.36	-0.250812	0.131983	-1.90033	0.0573897	0.796334	SPG21	SPG21
ENSG00000090520	2159.65	-0.0157888	0.217311	-0.0726553	0.94208	0.999026	DNAJB11	DNAJB11
ENSG00000090530	1542.32	0.22321	0.568906	0.39235	0.6948	0.995776	LEPREL1	P3H2
ENSG00000090534	91.2755	0.0977779	0.578693	0.168963	0.865825	0.996894	THPO	THPO
ENSG00000090539	673.808	0.199122	0.620428	0.320943	0.748253	0.996091	CHRD	CHRD
ENSG00000090554	150.195	0.315649	0.40928	0.77123	0.44057	0.972602	FLT3LG	FLT3LG
ENSG00000090565	1571.15	0.172144	0.222097	0.775085	0.438289	0.970914	RAB11FIP3	RAB11FIP3
ENSG00000090581	2048.91	0.25125	0.170864	1.47046	0.141437	0.892722	GNPTG	GNPTG
ENSG00000090612	1535.07	-0.205355	0.215873	-0.951277	0.341464	0.96755	ZNF268	ZNF268
ENSG00000090615	3729.66	0.242255	0.190872	1.2692	0.204368	0.914203	GOLGA3	GOLGA3
ENSG00000090621	4543.04	-0.142759	0.197637	-0.722329	0.470092	0.9752	PABPC4	PABPC4
ENSG00000090659	1363.07	0.678516	0.629197	1.07838	0.280863	0.952043	CD209	CD209
ENSG00000090661	453.003	-0.0770431	0.427274	-0.180313	0.856907	0.996894	CERS4	CERS4
ENSG00000090674	1414.59	-0.0038827	0.223264	-0.0173906	0.986125	0.999976	MCOLN1	MCOLN1
ENSG00000090686	4803.22	-0.10764	0.161327	-0.667213	0.504636	0.977677	USP48	USP48
ENSG00000090776	644.258	0.134168	0.306143	0.438252	0.661204	0.995223	EFNB1	EFNB1
ENSG00000090857	4309.9	0.154266	0.191314	0.80635	0.420041	0.968429	PDPR	PDPR
ENSG00000090861	11700.9	0.032584	0.184263	0.176834	0.859639	0.996894	AARS	AARS1
ENSG00000090863	21848.1	0.0815948	0.25854	0.315599	0.752307	0.996091	GLG1	GLG1
ENSG00000090889	2607	-0.782448	0.392338	-1.99432	0.0461168	0.785914	KIF4A	KIF4A
ENSG00000090905	8845.23	-0.0853305	0.137526	-0.620467	0.53495	0.980075	TNRC6A	TNRC6A
ENSG00000090924	3908.75	-0.136457	0.297526	-0.458638	0.646494	0.993297	PLEKHG2	PLEKHG2
ENSG00000090932	92.7401	-0.799277	0.785217	-1.01791	0.308723	0.959615	DLL3	DLL3
ENSG00000090971	74.4953	0.176579	0.302389	0.583948	0.559255	0.981257	NAT14	NAT14
ENSG00000090975	648.177	0.395224	0.391184	1.01033	0.312339	0.960172	PITPNM2	PITPNM2
ENSG00000090989	2494.46	-0.014047	0.170718	-0.0822819	0.934423	0.998035	EXOC1	EXOC1
ENSG00000091009	2255.99	-0.10511	0.28799	-0.364976	0.715129	0.996091	RBM27	RBM27
ENSG00000091010	7.73798	-0.719159	0.662832	-1.08498	0.277931		POU4F3	POU4F3
ENSG00000091039	7787.71	-0.269075	0.19254	-1.3975	0.162263	0.901855	OSBPL8	OSBPL8
ENSG00000091073	822.336	-0.158309	0.160354	-0.987245	0.323522	0.963666	DTX2	DTX2
ENSG00000091106	149.171	0.539442	0.472902	1.1407	0.253993	0.941301	NLRC4	NLRC4
ENSG00000091127	1407.03	-0.165017	0.244216	-0.6757	0.499231	0.977677	PUS7	PUS7
ENSG00000091128	63.8751	-1.3273	0.629615	-2.10811	0.0350215	0.765892	LAMB4	LAMB4
ENSG00000091129	3074.51	-0.674012	0.591831	-1.13886	0.254762	0.941301	NRCAM	NRCAM
ENSG00000091136	21238.7	0.170951	0.323911	0.527773	0.597657	0.987286	LAMB1	LAMB1
ENSG00000091137	113.24	-0.487019	0.673462	-0.723157	0.469583	0.9752	SLC26A4	SLC26A4
ENSG00000091140	4621.18	-0.208649	0.168445	-1.23867	0.215467	0.921671	DLD	DLD
ENSG00000091157	3792.95	-0.0450483	0.159145	-0.283064	0.777127	0.996539	WDR7	WDR7
ENSG00000091164	2230.05	-0.292762	0.204209	-1.43364	0.151676	0.899036	TXNL1	TXNL1
ENSG00000091181	36.4635	-0.681958	0.783181	-0.870754	0.383888	0.968429	IL5RA	IL5RA
ENSG00000091262	298.165	0.956945	0.77394	1.23646	0.216288	0.921671	ABCC6	ABCC6
ENSG00000091317	455.227	-0.311959	0.254622	-1.22519	0.220504	0.924259	CMTM6	CMTM6
ENSG00000091409	7565.71	-0.116048	0.45562	-0.254703	0.798953	0.996894	ITGA6	ITGA6
ENSG00000091428	800.558	0.289424	0.431739	0.670367	0.502624	0.977677	RAPGEF4	RAPGEF4
ENSG00000091436	1230.32	0.273702	0.234666	1.16634	0.243475	0.93561	ZAK	MAP3K20
ENSG00000091482	271.074	0.19674	1.13251	0.173721	0.862085	0.996894	SMPX	SMPX
ENSG00000091483	3602.3	-0.317821	0.31115	-1.02144	0.307046	0.959615	FH	FH
ENSG00000091490	5912.2	-0.35536	0.37464	-0.948537	0.342856	0.968251	SEL1L3	SEL1L3
ENSG00000091513	4142.6	1.69394	0.6261	2.70555	0.00681914	0.653717	TF	TF
ENSG00000091527	2128.49	0.016188	0.25501	0.0634797	0.949385	0.999553	CDV3	CDV3
ENSG00000091536	435.462	-0.438048	0.454171	-0.9645	0.334795	0.965373	MYO15A	MYO15A
ENSG00000091542	1407.32	-0.0946	0.236824	-0.399453	0.68956	0.995753	ALKBH5	ALKBH5
ENSG00000091583	285.583	0.0982426	1.30855	0.0750777	0.940153	0.998742	APOH	APOH
ENSG00000091592	3045.5	0.26343	0.292615	0.90026	0.367982	0.968429	NLRP1	NLRP1
ENSG00000091622	2380.33	0.482676	0.441137	1.09416	0.273884	0.950189	PITPNM3	PITPNM3
ENSG00000091640	881.66	0.314794	0.185306	1.69878	0.0893612	0.853135	SPAG7	SPAG7
ENSG00000091651	1009.24	-0.630436	0.373421	-1.68827	0.0913594	0.853135	ORC6	ORC6
ENSG00000091656	4852.63	-0.446571	0.601505	-0.742422	0.457832	0.9752	ZFHX4	ZFHX4
ENSG00000091704	35.551	-0.380197	0.777103	-0.489249	0.624665	0.99111	CPA1	CPA1
ENSG00000091732	510.598	-0.127505	0.191248	-0.666701	0.504963	0.977677	ZC3HC1	ZC3HC1
ENSG00000091831	157.223	0.0735511	0.509942	0.144234	0.885315	0.996894	ESR1	ESR1
ENSG00000091844	126.104	-0.861748	0.631266	-1.36511	0.172218	0.90257	RGS17	RGS17
ENSG00000091879	651.281	0.193709	0.481594	0.402225	0.687519	0.995415	ANGPT2	ANGPT2
ENSG00000091947	150.946	0.355986	0.254669	1.39784	0.162162	0.901855	TMEM101	TMEM101
ENSG00000091972	792	-0.615956	0.507134	-1.21458	0.224525	0.925175	CD200	CD200
ENSG00000091986	7940.34	-0.285553	0.538683	-0.530094	0.596047	0.98683	CCDC80	CCDC80
ENSG00000092009	7.41866	1.27614	1.08479	1.1764	0.239434		CMA1	CMA1
ENSG00000092010	4371.49	0.208	0.246759	0.842927	0.399269	0.968429	PSME1	PSME1
ENSG00000092020	1047.53	-0.196578	0.259885	-0.756402	0.449408	0.974534	PPP2R3C	PPP2R3C
ENSG00000092036	427.431	0.00951565	0.169135	0.0562607	0.955134	0.99966	HAUS4	HAUS4
ENSG00000092051	375.612	-0.61083	0.680814	-0.897206	0.369609	0.968429	JPH4	JPH4
ENSG00000092054	11643	1.27003	1.05351	1.20553			MYH7	MYH7
ENSG00000092068	663.454	-0.148159	0.44042	-0.336404	0.736567	0.996091	SLC7A8	SLC7A8
ENSG00000092094	1345.48	-0.129881	0.144447	-0.899159	0.368568	0.968429	OSGEP	OSGEP
ENSG00000092096	767.069	-0.0477778	0.371191	-0.128715	0.897583	0.996894	SLC22A17	SLC22A17
ENSG00000092098	1602.92	-0.0577712	0.134742	-0.428754	0.668102	0.995223	RNF31	RNF31
ENSG00000092108	3592.61	-0.156892	0.124873	-1.25641	0.208966	0.916041	SCFD1	SCFD1
ENSG00000092140	1845.89	-0.437536	0.269755	-1.62198	0.104808	0.863431	G2E3	G2E3
ENSG00000092148	17627.2	-0.0808565	0.100189	-0.807039	0.419644	0.968429	HECTD1	HECTD1
ENSG00000092199	29541.8	-0.146809	0.132773	-1.10571	0.268851	0.94822	HNRNPC	HNRNPC
ENSG00000092200	30.0799	-0.0789893	0.516265	-0.153001	0.878397	0.996894	RPGRIP1	RPGRIP1
ENSG00000092201	7645.1	-0.229168	0.199579	-1.14826	0.250863	0.939112	SUPT16H	SUPT16H
ENSG00000092203	2392.26	-0.0534191	0.157312	-0.339574	0.734177	0.996091	TOX4	TOX4
ENSG00000092208	327.264	-0.277772	0.187166	-1.4841	0.137783	0.892381	GEMIN2	GEMIN2
ENSG00000092295	204.03	0.194518	0.30131	0.645573	0.518556	0.978201	TGM1	TGM1
ENSG00000092330	4804.18	-0.0727653	0.134488	-0.541055	0.588469	0.985357	TINF2	TINF2
ENSG00000092345	70.5561	-0.761572	1.30839	-0.582069	0.56052	0.981319	DAZL	DAZL
ENSG00000092421	4568.93	-1.38134	0.468772	-2.94671	0.00321173	0.533342	SEMA6A	SEMA6A
ENSG00000092439	7812.51	-0.159662	0.170047	-0.938926	0.347769	0.968251	TRPM7	TRPM7
ENSG00000092445	650.608	0.516826	0.42733	1.20943	0.226498	0.925175	TYRO3	TYRO3
ENSG00000092470	1092.2	-0.606798	0.38544	-1.5743	0.115418	0.873794	WDR76	WDR76
ENSG00000092529	1994.6	0.434544	0.413713	1.05035	0.293557	0.952926	CAPN3	CAPN3
ENSG00000092531	1874.45	-0.344508	0.18662	-1.84604	0.0648869	0.815553	SNAP23	SNAP23
ENSG00000092607	1401.25	-1.15868	0.551894	-2.09947	0.0357756	0.76724	TBX15	TBX15
ENSG00000092621	2351.96	-0.211564	0.439582	-0.481285	0.630314	0.991865	PHGDH	PHGDH
ENSG00000092758	823.749	-0.705165	0.730964	-0.964706	0.334692	0.965373	COL9A3	COL9A3
ENSG00000092820	7359.81	0.0172146	0.33816	0.0509068	0.9594	0.99966	EZR	EZR
ENSG00000092841	8085.41	0.128993	0.199318	0.647173	0.51752	0.977677	MYL6	MYL6
ENSG00000092847	1781.68	-0.0659868	0.178402	-0.369877	0.711474	0.996091	AGO1	AGO1
ENSG00000092850	173.355	-0.578475	0.720805	-0.802541	0.42224	0.968429	TEKT2	TEKT2
ENSG00000092853	1991.15	-0.604258	0.400249	-1.50971	0.131119	0.88795	CLSPN	CLSPN
ENSG00000092871	586.687	0.445423	0.268844	1.65681	0.0975586	0.853135	RFFL	RFFL
ENSG00000092929	1417.3	0.712922	0.413265	1.7251	0.08451	0.852502	UNC13D	UNC13D
ENSG00000092931	1779.48	0.0703112	0.177932	0.395158	0.692726	0.995753	MFSD11	MFSD11
ENSG00000092964	8584.38	0.321829	0.290599	1.10747	0.268092	0.94822	DPYSL2	DPYSL2
ENSG00000092969	693.825	-0.458773	0.509181	-0.901003	0.367587	0.968429	TGFB2	TGFB2
ENSG00000092978	1063.8	-0.0990365	0.177248	-0.558747	0.576335	0.984268	GPATCH2	GPATCH2
ENSG00000093000	3513.96	0.141508	0.156212	0.905869	0.365005	0.968429	NUP50	NUP50
ENSG00000093009	628.5	-0.654126	0.43713	-1.49641	0.134547	0.88795	CDC45	CDC45
ENSG00000093010	655.699	0.496262	0.201928	2.45762	0.0139861	0.712349	COMT	COMT
ENSG00000093072	1185.71	0.372477	0.499101	0.746295	0.455489	0.9752	CECR1	ADA2
ENSG00000093100	29.3967	-0.0722831	0.380444	-0.189996	0.849312	0.996894	XXbac-B461K10.4
ENSG00000093134	44.9796	-0.075924	0.825383	-0.0919864	0.926709	0.99728	VNN3
ENSG00000093144	1208.18	-0.28925	0.199263	-1.4516	0.146613	0.894798	ECHDC1	ECHDC1
ENSG00000093167	2472.88	0.11233	0.263348	0.426546	0.66971	0.995223	LRRFIP2	LRRFIP2
ENSG00000093183	534.67	0.0772765	0.197918	0.390448	0.696205	0.995832	SEC22C	SEC22C
ENSG00000093217	545.456	0.667125	0.312872	2.13226	0.0329851	0.757706	XYLB	XYLB
ENSG00000094631	2852.98	-0.0728588	0.171067	-0.425908	0.670175	0.995223	HDAC6	HDAC6
ENSG00000094755	350.389	0.170705	0.928524	0.183846			GABRP	GABRP
ENSG00000094796	106.823	1.98376	1.51266	1.31143	0.189711	0.910692	KRT31	KRT31
ENSG00000094804	1187.43	-0.579045	0.390279	-1.48367	0.137896	0.892381	CDC6	CDC6
ENSG00000094841	413.39	-0.163888	0.177398	-0.923843	0.355568	0.968429	UPRT	UPRT
ENSG00000094880	1632.6	-0.080844	0.169446	-0.477107	0.633286	0.991865	CDC23	CDC23
ENSG00000094914	3529.72	0.0534862	0.143414	0.37295	0.709186	0.996091	AAAS	AAAS
ENSG00000094916	4558.91	-0.460099	0.261123	-1.762	0.0780698	0.838215	CBX5	CBX5
ENSG00000094963	309.757	0.216863	0.799766	0.271157	0.78627	0.996894	FMO2	FMO2
ENSG00000094975	4991.02	-0.0452247	0.221558	-0.204121	0.838259	0.996894	SUCO	SUCO
ENSG00000095002	6534.88	-0.459133	0.276038	-1.6633	0.0962532	0.853135	MSH2	MSH2
ENSG00000095015	5237.92	-0.132275	0.230394	-0.574125	0.565883	0.982225	MAP3K1	MAP3K1
ENSG00000095059	1329.25	0.0539277	0.182416	0.29563	0.767512	0.996091	DHPS	DHPS
ENSG00000095066	815.437	0.117255	0.258598	0.453428	0.650241	0.994257	HOOK2	HOOK2
ENSG00000095139	4923.89	-0.0348377	0.189294	-0.184041	0.853982	0.996894	ARCN1	ARCN1
ENSG00000095203	510.918	0.314046	0.493238	0.636702	0.524319	0.978201	EPB41L4B	EPB41L4B
ENSG00000095209	269.88	-0.593163	0.41279	-1.43696	0.150729	0.8975	TMEM38B	TMEM38B
ENSG00000095261	659.668	-0.143402	0.179514	-0.798835	0.424386	0.968429	PSMD5	PSMD5
ENSG00000095303	381.305	0.0944728	0.491919	0.19205	0.847703	0.996894	PTGS1	PTGS1
ENSG00000095319	5836.14	-0.173803	0.189585	-0.916757	0.35927	0.968429	NUP188	NUP188
ENSG00000095321	608.772	0.0788805	0.274499	0.287361	0.773836	0.996235	CRAT	CRAT
ENSG00000095370	572.873	-0.0100738	0.3752	-0.0268491	0.97858	0.999976	SH2D3C	SH2D3C
ENSG00000095380	872.708	-0.0592986	0.214491	-0.276462	0.782194	0.996894	NANS	NANS
ENSG00000095383	379.652	0.400785	0.350614	1.1431	0.252999	0.940683	TBC1D2	TBC1D2
ENSG00000095397	861.372	-0.742242	0.485785	-1.52793	0.126531	0.885224	DFNB31	WHRN
ENSG00000095485	1217.29	0.104386	0.195913	0.532818	0.59416	0.986326	CWF19L1	CWF19L1
ENSG00000095539	354.219	1.07473	0.504062	2.13214	0.0329953	0.757706	SEMA4G	SEMA4G
ENSG00000095564	8885.78	0.0362735	0.149509	0.242617	0.808302	0.996894	BTAF1	BTAF1
ENSG00000095574	1045.97	-0.0132035	0.23694	-0.055725	0.955561	0.99966	IKZF5	IKZF5
ENSG00000095585	1470.97	0.402582	0.534722	0.752882	0.451521	0.9752	BLNK	BLNK
ENSG00000095587	98.313	-0.179708	0.537105	-0.334587	0.737937	0.996091	TLL2	TLL2
ENSG00000095596	21.6146	0.855515	0.909277	0.940874	0.34677	0.968251	CYP26A1	CYP26A1
ENSG00000095627	103.332	-0.370641	0.743199	-0.49871	0.617984	0.990506	TDRD1	TDRD1
ENSG00000095637	1700.87	0.406792	0.451322	0.901336	0.36741	0.968429	SORBS1	SORBS1
ENSG00000095713	524.591	0.0950323	0.772926	0.122951	0.902146	0.996894	CRTAC1	CRTAC1
ENSG00000095739	782.513	0.368	0.562908	0.653748	0.513274	0.977677	BAMBI	BAMBI
ENSG00000095752	20.4634	1.61777	0.739494	2.18767	0.028694	0.73426	IL11	IL11
ENSG00000095777	518.929	0.00441817	0.784458	0.00563213			MYO3A	MYO3A
ENSG00000095787	9105.18	-0.23721	0.114719	-2.06776	0.0386629	0.773777	WAC	WAC
ENSG00000095794	277.823	-0.252595	0.263204	-0.959696	0.337208	0.966511	CREM	CREM
ENSG00000095906	191.055	0.225747	0.230924	0.977582	0.328281	0.965373	NUBP2	NUBP2
ENSG00000095917	21.3285	2.37759	1.1988	1.9833	0.0473335	0.787186	TPSD1	TPSD1
ENSG00000095932	40.1197	2.91586	1.06522	2.73734	0.00619381	0.645508	SMIM24	SMIM24
ENSG00000095951	4104.74	-0.104938	0.233333	-0.449734	0.652902	0.995212	HIVEP1	HIVEP1
ENSG00000095970	247.272	-0.144283	0.568746	-0.253687	0.799738	0.996894	TREM2	TREM2
ENSG00000096060	3058.55	-0.194757	0.449053	-0.433707	0.664501	0.995223	FKBP5	FKBP5
ENSG00000096063	3189.35	-0.118398	0.225186	-0.525781	0.599041	0.987286	SRPK1	SRPK1
ENSG00000096070	2022.6	-0.0226823	0.245439	-0.0924154	0.926368	0.99728	BRPF3	BRPF3
ENSG00000096080	364.297	-0.0820553	0.225109	-0.364514	0.715474	0.996091	MRPS18A	MRPS18A
ENSG00000096088	114.881	2.18687	1.21849	1.79475	0.0726942	0.831837	PGC	PGC
ENSG00000096092	324.066	0.0264126	0.30847	0.0856245	0.931765	0.997399	TMEM14A	TMEM14A
ENSG00000096093	4491.25	-0.376882	0.24517	-1.53723	0.124237	0.885224	EFHC1	EFHC1
ENSG00000096384	85562	-0.0765847	0.257981	-0.296862	0.766572	0.996091	HSP90AB1	HSP90AB1
ENSG00000096401	4987.52	-0.29913	0.189808	-1.57596	0.115035	0.873491	CDC5L	CDC5L
ENSG00000096433	5041.2	0.405195	0.444095	0.912407	0.361555	0.968429	ITPR3	ITPR3
ENSG00000096654	760.196	-0.31021	0.209716	-1.47919	0.139089	0.892722	ZNF184	ZNF184
ENSG00000096696	12833	1.10507	0.572714	1.92954	0.0536642	0.794477	DSP	DSP
ENSG00000096717	1582.27	-0.157437	0.18861	-0.834722	0.403874	0.968429	SIRT1	SIRT1
ENSG00000096746	6658.77	-0.183146	0.149533	-1.22479	0.220655	0.924259	HNRNPH3	HNRNPH3
ENSG00000096872	1171.35	0.0838492	0.280131	0.299322	0.764694	0.996091	IFT74	IFT74
ENSG00000096968	2741.44	0.106656	0.259647	0.410773	0.681239	0.995223	JAK2	JAK2
ENSG00000096996	328.128	0.331348	0.532873	0.621815	0.534064	0.979861	IL12RB1	IL12RB1
ENSG00000097007	3205.58	0.238179	0.179526	1.32671	0.184604	0.905475	ABL1	ABL1
ENSG00000097021	1097.99	-0.00568615	0.306248	-0.0185672	0.985186	0.999976	ACOT7	ACOT7
ENSG00000097033	4304.14	-0.29874	0.229298	-1.30285	0.192627	0.911142	SH3GLB1	SH3GLB1
[truncated: 19,317 more rows]

## Sheet: Source-Data_Fig5C
	ME23	ME4	ME6	ME18	ME26	ME22	ME27	ME3	ME13	ME24	ME17	ME28	ME7	ME14
THR09_0224_S01	0.124392	0.0546025	0.0742961	0.0661869	-0.0557353	-0.0664223	-0.120738	-0.0815766	-0.134148	-0.216692	-0.0451744	0.210239	-0.191388	-0.122724
THR22_0599_S01	0.0518974	0.184168	0.271796	0.222162	-0.0511332	-0.194581	-0.010366	-0.0882924	-0.130482	0.045329	0.268883	0.212386	0.0315745	-0.0147908
THR22_0582_S01	0.0255381	0.186457	0.294107	0.304764	-0.0412719	0.0356485	-0.10243	-0.0829671	-0.173947	0.0983323	0.186209	0.0308727	0.00353534	0.000531511
THR22_0595_S01	-0.0926133	-0.168626	-0.0424281	-0.202861	0.963346	0.226178	0.17565	0.193309	-0.016823	-0.143633	0.173907	0.143504	0.240708	0.305307
THR09_0568_S01	0.0771281	0.160368	0.197605	0.19375	-0.0723577	-0.22009	-0.165957	-0.0749065	0.0187112	0.00994395	0.135732	-0.250026	-0.109176	-0.129437
TH03_0148_S01	-0.64279	-0.59353	-0.495352	-0.415696	-0.0399327	0.514779	0.265644	0.296035	0.410895	0.0716108	-0.133812	-0.0693683	0.319501	0.301285
THR09_0563_S01	0.0512963	0.126647	-0.0555731	0.15115	-0.0680916	-0.26028	-0.19734	-0.21522	-0.240207	-0.0688549	-0.328699	-0.123333	-0.303696	-0.321823
THR09_0574_S01	0.274125	0.147421	0.109837	0.11382	-0.0705476	-0.0497595	-0.290961	-0.258078	-0.267178	-0.170713	-0.0224552	-0.269663	-0.256881	-0.205147
THR22_0579_S01	0.0315863	-0.0888631	0.0716883	-0.141635	-0.0543363	0.073821	0.0402348	0.057679	-0.174528	-0.182035	0.202976	0.1539	0.111107	0.125915
THR09_0561_S01	0.0566197	0.16302	-0.0263632	0.249403	0.00208357	-0.331612	-0.220168	-0.261004	-0.275157	0.00705548	-0.255872	-0.130774	-0.227736	-0.31026
THR31_0901_S01	-0.0528836	-0.185284	-0.28101	-0.124998	0.0492032	0.119923	-0.0924217	-0.285639	0.146009	0.270186	-0.28966	0.118034	0.0494998	-0.000981552
THR09_0564_S01	-0.333444	0.0653958	0.0916683	0.0607685	-0.054885	0.424354	0.156583	0.197358	0.271833	0.140567	0.175623	-0.0299242	0.198919	0.240624
THR09_0220_S01	-0.179422	0.174106	0.199358	-0.0410805	-0.0634672	-0.215533	-0.0615822	-0.0481425	-0.11564	-0.0713335	0.333356	0.205269	0.0679725	0.0143155
THR09_0577_S01	0.209119	0.183874	0.187071	0.164705	-0.080732	-0.129407	-0.139937	-0.173267	-0.130651	0.0333782	0.089935	0.191508	-0.133102	-0.130931
THR09_0223_S01	0.263534	0.0589225	-0.0305144	-0.0323875	-0.0582055	-0.0445723	-0.261217	-0.217487	-0.228997	-0.288015	-0.185812	-0.173042	-0.327967	-0.253111
THR22_0585_S01	0.0496817	0.0196163	0.186494	0.0568241	0.0602891	0.213971	0.0379921	0.0886908	0.0916661	-0.0469557	0.252782	0.128383	0.200887	0.275574
THR31_0924_S01	-0.029769	-0.388847	-0.207537	-0.124976	-0.0507604	0.158792	0.353064	0.218156	0.380833	0.0931392	-0.123614	0.220496	0.172706	0.143299
THR09_0576_S01	0.210355	0.0368942	-0.14804	-0.0472205	-0.0452525	-0.115977	-0.147439	-0.10552	-0.100367	-0.137997	-0.321977	-0.419663	-0.356432	-0.275783
THR09_0562_S01	0.16264	0.181946	0.0372172	0.232351	-0.0752712	-0.168136	-0.110765	-0.170455	-0.0446792	0.185767	-0.163067	-0.235262	-0.174252	-0.26758
THR09_0219_S01	0.0392682	-0.326877	-0.0964869	-0.503443	-0.0536384	-0.143732	0.121334	0.209479	0.192013	-0.474174	0.150521	0.177485	0.105246	0.196785
THR09_0570_S01	0.0460001	0.179182	0.26491	0.191098	-0.0659885	0.0420847	-0.0758593	0.0305726	0.00576712	-0.0222121	0.219551	0.365203	0.06359	0.0266335
TCGA-GS-A9TW-01	0.0236242	-0.04114	-0.329384	-0.177506	-0.0677154	0.027138	0.358214	0.272493	0.165771	0.416317	-0.228316	-0.272908	0.156316	0.0952984
TCGA-GS-A9U4-01	-0.365883	-0.129454	-0.27336	-0.195179	-0.00559929	0.103413	0.488466	0.49878	0.349307	0.450989	-0.0910158	-0.183316	0.359068	0.307001
TH40_2274_S01	0.0625705	0.0575939	0.0565312	0.025651	-0.0263981	-0.140898	-0.195347	-0.171509	-0.0987254	0.0626686	0.0604906	0.0389889	0.0096998	-0.0398712
TH03_0288_S01	-0.0109642	0.0669574	0.0448683	0.000496859	-0.00140836	0.00429844	0.107878	0.0785979	0.215012	0.0933987	0.0770301	0.0261037	0.0513727	0.0370054
THR31_0866_S01	-0.191153	-0.0507761	-0.0831809	-0.0523651	-0.0158517	0.000670641	-0.074283	-0.0499504	-0.0549323	-0.154987	-0.101275	-0.0691607	-0.0718011	-0.0874566
TH27_1403_S01	-0.00675778	-0.0108968	-0.133453	-0.124653	-0.0204021	0.0794815	0.0225491	0.0200392	0.0234865	-0.107332	-0.116754	-0.0440921	-0.0849739	-0.0201079
THR31_0883_S01	-0.0850898	-0.0339771	-0.106943	-0.126103	-0.0166604	0.0649943	-0.0443242	-0.0894353	-0.0652746	-0.124226	-0.0760617	-0.129139	-0.0991808	-0.0397691
TH40_2235_S01	-0.0198394	-0.0939299	-0.0508929	-0.0786094	0.0213133	0.0227121	0.100362	0.0915328	-0.0330591	-0.0244445	0.00695885	-0.0253414	0.00337205	0.148291
TH40_2262_S01	-0.112973	-0.110558	0.00966363	-0.0176232	-0.00763685	0.0406812	0.0223674	-0.0209875	-0.0498611	-0.0225354	0.0607528	0.0199745	0.0430676	0.120287
TH03_0008_S01	-0.0619294	-0.0891455	0.0272301	-0.0167385	0.0179556	0.1013	0.053615	-0.0274046	-0.0384017	0.0955231	0.109412	-0.00887853	0.157675	0.120369
TH40_2255_S01	-0.00917537	0.010164	0.10128	0.0822783	-0.0160956	0.153679	0.0766773	0.0354752	0.0865132	0.0788175	0.130786	0.0983697	0.1018	0.100444
TH40_2276_S01	-0.00752441	-0.0330635	0.0970154	0.0880476	-0.0196683	0.0428505	-0.0183309	-0.0309584	-0.0297042	0.118986	0.141707	-0.0148041	0.119061	0.0553967
TH40_2218_S01	-0.123217	0.0378709	0.0450364	0.0210042	-0.0221846	0.0431794	-0.0449761	-0.0768542	-0.0788067	0.0482212	0.0614024	0.030609	0.0383364	0.00169473
TH27_1356_S01	-0.0305609	-0.0634313	-0.0477516	-0.063309	0.462344	0.150774	0.084239	0.099481	0.136733	-0.0789796	0.00839396	-0.0345134	0.0114199	0.0710011
TH03_0287_S01	-0.0494896	0.0490092	0.0841881	0.0575809	-0.000483881	0.00474782	-0.00821269	0.0191944	-0.0337638	0.155385	0.140608	0.0520473	0.144918	0.0684815
TH40_2235_S03	-0.0836488	0.0397857	0.0775215	0.0704571	0.0224137	0.0182523	0.0044429	0.0282118	0.0240584	0.0774984	0.0781119	0.0953187	0.0715132	0.0413398
TH40_2196_S01	-0.0279884	-0.00156353	0.0750265	0.0528488	-0.00282863	-0.0174839	0.0518247	0.029357	0.101496	0.0844392	0.0853906	0.0459866	0.0708157	0.0204537
TH40_2240_S01	-0.090278	-0.0910625	0.0573076	-0.00276819	0.00488947	0.0491705	0.0773864	0.0840037	0.00586838	0.0698807	0.149117	0.0362128	0.132121	0.185301
TH06_0622_S01	-0.0189604	-0.000646165	-0.0823022	-0.0919338	0.0401789	0.114005	0.105521	0.153862	0.0372411	-0.0147183	-0.0565923	-0.0393704	-0.0208287	0.0840463
TH27_2347_S02	-0.146909	-0.178001	-0.19551	-0.215731	-0.0142685	-0.0143073	-0.0588369	-0.0567833	-0.0170092	-0.160444	-0.119583	-0.175349	-0.105075	-0.0346235
TH40_2249_S01	-0.128518	-0.104772	-0.0154378	-0.0709279	-0.0133985	-0.0508783	-0.0445342	-0.0363791	-0.0658385	0.0165813	0.0795244	-0.0399302	0.0755055	0.0734229
TH40_2248_S01	-0.039096	-0.0915735	0.00735168	-0.0397613	0.00263366	-0.0351588	-0.0201027	-0.0087451	-0.0435054	0.0207649	0.0639687	-0.0258352	0.0429468	0.0503932
TH40_2229_S01	-0.0911993	-0.0808387	0.0612332	-0.00266883	0.00925706	0.0523281	-0.0319226	-0.0408099	-0.0695483	0.0263765	0.12644	0.0915583	0.0982941	0.0958992
TH03_0015_S02	-0.235961	-0.173941	-0.136464	-0.165455	-0.0296972	-0.081822	-0.0601479	-0.0504839	-0.0855857	-0.109152	-0.040949	-0.204811	-0.0232818	-0.0139027
TH03_0015_S01	-0.0640347	0.0879314	0.0421147	0.00623287	-0.0260852	-0.0253799	-0.0362143	0.00932967	0.0513776	0.108767	0.0916278	-0.0554324	0.0768504	0.0194857
TH40_2222_S01	-0.0725687	-0.0289915	-0.0503184	-0.0654144	0.602271	0.0269372	-0.0222136	-0.0096056	-0.0278456	-0.0510799	-0.0309073	-0.0289821	-0.0780855	-0.0327455
TH06_0284_S01	-0.120851	-0.160163	-0.122793	-0.158218	0.015071	0.0264072	0.0918431	-0.022737	-0.0435783	-0.138039	-0.036905	-0.130636	-0.0768879	0.0554181
THR31_0914_S01	-0.0212746	0.05732	-0.0151192	-0.0439406	-0.02178	-0.04235	-0.0521243	-0.0260546	-0.0315214	0.0139848	0.00990604	-0.0868855	0.0176867	-0.0112309
TH27_0690_S01	-0.093802	0.0206824	0.00276991	0.0016475	-0.0194511	-0.0637874	0.0931677	0.0915442	0.182882	-0.0176895	0.0213505	-0.0406406	0.0430417	-0.0246125
TH40_2223_S01	0.0656697	0.0268546	-0.0162688	-0.0355834	-0.0139081	-0.0470804	-0.0965274	-0.0857385	-0.0779494	-0.0406938	-0.0322945	-0.0138985	-0.0941863	-0.09041
TH06_0628_S01	-0.0768827	-0.0939258	-0.0877084	-0.103773	-0.0155765	0.0355695	0.137368	0.236631	0.0755914	-0.0856539	-0.0424419	-0.0582251	-0.0260371	0.111514
TH40_2265_S01	-0.0989565	-0.111626	0.00785579	-0.0358016	-0.0269532	-0.00129835	-0.0604885	-0.0916251	-0.0987362	0.0438249	0.109802	0.0274742	0.0907448	0.0658846
TH06_0649_S01	-0.206769	-0.151627	-0.162024	-0.180558	0.00448147	0.10049	0.0045858	-0.0134929	-0.059603	-0.0851585	-0.0790888	-0.140773	-0.00340795	0.0293118
TH40_2285_S01	-0.104064	-0.0555409	0.0357525	-0.0204838	0.0101147	0.0377836	0.11602	0.0615679	0.0104896	0.0511744	0.135679	0.00389724	0.134553	0.244803
TARGET-30-PATGLU-01	-0.00139449	0.0824203	0.0144385	0.0414634	-0.00369271	0.00395509	0.0280596	0.0232907	0.0487826	0.00420428	-0.0308041	0.023954	-0.0346444	-0.0409488
TARGET-30-PASFIC-01	0.0186536	-0.0376074	0.0676291	0.0876803	0.0172887	0.186503	0.0482718	0.0358024	0.0261332	0.0488321	0.0730429	0.0785056	0.0952181	0.111245
TARGET-30-PAPTFZ-01	0.108667	0.0343807	0.0097615	0.0333741	-0.0224095	-0.0687646	-0.109168	-0.101475	-0.072069	-0.0411453	-0.0397157	0.0289428	-0.0556787	-0.0895746
TARGET-30-PAPTCR-01	-0.0478363	-0.0827855	-0.026141	-0.0503349	0.000514018	0.0420087	0.0808627	0.0927064	0.0127173	-0.0598261	0.0101944	-0.00539355	0.0184121	0.148178
TARGET-30-PANXJL-01	0.0311585	-0.142913	-0.153329	-0.148064	-0.000799499	0.105869	0.113654	0.150233	0.056003	-0.138198	-0.124503	-0.136983	-0.103198	0.0631316
TARGET-30-PARYNK-01	-0.0526466	0.0782939	0.0456795	0.0348764	-0.0247198	-0.0567467	0.0446066	0.0335638	0.116633	0.0167174	0.0236708	0.0527901	0.0218207	-0.0296386
TARGET-30-PAITEG-01	-0.0066364	-0.157698	-0.169334	-0.167043	0.000367188	-0.0172206	0.092639	0.165808	0.0080902	-0.156131	-0.119541	-0.190011	-0.106221	0.0625578
TARGET-30-PASGAP-01	0.00947722	-0.150847	-0.182316	-0.169173	-0.00770514	-0.0457374	0.0522678	0.0528326	-0.00470051	-0.152993	-0.15455	-0.163377	-0.133728	-0.0551556
TARGET-30-PASGAP-02	0.0118824	0.0421185	-0.0193701	-0.036093	-0.00418245	0.0543288	0.0435437	0.0673022	0.0103233	0.0354471	0.00537576	-0.0081325	0.0115702	0.0729224
TARGET-30-PASNZU-01	0.0897136	0.0667775	0.0491795	0.0480964	-0.0197207	-0.0514857	-0.10995	-0.10909	-0.0819052	0.0239876	-0.00122366	0.0930955	-0.025461	-0.0683977
TARGET-30-PASPER-01	0.0584395	-0.0105998	0.0772961	0.0543957	0.0236678	-0.0228959	0.0259247	0.0141442	-0.00800633	0.0429979	0.0778377	0.121059	0.0722979	0.0118546
TARGET-30-PALUYS-01	-0.047432	0.089475	0.0205863	0.0160927	-0.0111379	0.02047	0.0338625	0.0518961	0.0498173	0.0619087	0.00569221	0.0260237	0.0589634	-0.00794005
TARGET-30-PAPBJE-01	0.147814	-0.0351537	-0.0584036	-0.0398826	-0.00542564	0.0784508	-0.00890569	-0.116268	-0.0948192	-0.0658106	-0.0647268	-0.020432	-0.083944	0.0029029
TARGET-30-PAPVXS-01	-0.027752	0.0777691	0.0406995	0.0443831	-0.0134405	0.0273566	0.127677	0.15054	0.0921532	0.071689	0.026358	0.0239751	0.02939	0.0265032
TARGET-30-PASUYG-01	0.0131822	0.0809141	-0.0374333	-0.0152537	-0.0222907	-0.122759	-0.0859614	-0.0832939	-0.0544172	-0.0518094	-0.0972977	-0.0256664	-0.113913	-0.130111
TARGET-30-PARGKK-01	-0.128703	-0.084559	0.00531049	0.00474131	-0.0170141	0.0495682	-0.000294744	0.0126457	-0.0252167	-0.0196912	0.02013	-0.0246435	0.0575627	0.00227068
TARGET-30-PATEKG-01	-0.0745096	-0.126704	-0.0984016	-0.0911347	-0.00511925	0.0353541	0.115568	0.0919078	0.0114765	-0.10146	-0.0664372	-0.0756971	-0.0361528	0.056136
TARGET-30-PAPUWY-01	-0.0139556	0.0645432	0.017212	0.0194416	-0.0180333	0.0796305	0.136591	0.138852	0.169019	0.0119942	-0.0064783	0.0369957	-0.00671913	-0.000701324
TARGET-30-PAPTDH-01	0.0476971	-0.0179481	-0.00393209	0.0243208	0.00147537	0.101073	0.0186454	-0.0284947	-0.0591709	-0.0221503	0.00486757	-0.0136117	0.00493669	0.0627846
TARGET-30-PANKFE-01	-0.0571158	-0.134651	-0.0628038	-0.0819498	-0.00667693	0.0873855	0.117625	0.130535	0.0569854	-0.103129	-0.0234404	-0.0486747	-0.00985003	0.10824
TARGET-30-PASFGG-01	0.0211474	0.0805538	0.0317219	0.0301113	-0.0143679	0.0647355	0.101021	0.107527	0.158526	0.0536215	-0.005955	0.0237611	0.000628276	0.00723465
TARGET-30-PAKYZS-01	-0.140348	-0.14085	-0.0923631	-0.0812508	-0.00895427	-0.0418946	-0.0176511	-0.0315308	-0.0631045	-0.119343	-0.0519598	-0.0947781	-0.0288519	-0.000766292
TARGET-30-PANZPV-01	-0.0819746	-0.0604685	-0.0773115	-0.0722691	-0.0162511	-0.0260314	-0.00884888	-0.0210133	-0.00797432	-0.127804	-0.0622398	-0.0208335	-0.0285705	-0.016277
TARGET-30-PAMEZH-01	-0.0771471	-0.0261765	-0.0733856	-0.0753806	0.011047	-0.00838849	0.0467724	-6.38083e-05	0.0296031	-0.0707236	-0.0623536	-0.0336213	0.00914748	-0.00661564
TARGET-30-PARBAJ-01	0.0562067	0.00163186	0.0750404	0.0909783	-0.00447981	0.0928292	0.00975646	0.00807063	-0.00122846	0.0680725	0.0691506	0.0845152	0.0804622	0.0558575
TARGET-30-PARBAJ-02	0.00532777	-0.0835806	-0.05577	-0.0531991	-0.0260689	-0.0383936	-0.0197605	-0.00437356	-0.0712895	-0.0355585	-0.00904483	-0.058581	-0.000982288	0.00442107
TARGET-30-PATHKB-01	0.0377276	0.0454605	0.0597203	0.09714	-0.00704456	-0.0259609	-0.0829446	-0.0832607	-0.0578941	0.0393694	0.0293472	0.0737303	0.0251959	-0.038666
TARGET-30-PARKGJ-01	0.0140814	0.00289656	-0.060688	-0.056325	-0.00111244	0.0250563	0.0480236	0.111083	-0.0105852	-0.0197823	-0.044079	-0.0668312	-0.0608267	0.0537825
TARGET-30-PAPTLV-01	0.0363919	-0.0030218	-0.0832739	-0.0625573	-0.00181227	0.0572195	0.00771083	0.0274426	-0.0597672	-0.116984	-0.124756	-0.0314313	-0.124436	-0.0481149
TARGET-30-PALTEG-01	0.0970839	0.00594384	-0.0956379	-0.0994546	-0.00120941	0.0337555	0.0341097	0.0308578	0.0618809	-0.078177	-0.120324	-0.065326	-0.135873	-0.0855384
TARGET-30-PAIXIF-01	-0.0111403	-0.0710774	-0.1452	-0.160422	-0.000799198	0.0311194	0.0743126	0.0561888	-0.0163224	-0.118702	-0.107173	-0.124796	-0.0905134	0.0532611
TARGET-30-PANUIF-01	0.0380427	-0.0542599	-0.0681048	-0.0270284	-0.0125829	0.0997618	0.0433147	0.0202705	-0.0312536	-0.042453	-0.0909531	-0.0665282	-0.0622983	-0.0387427
TARGET-30-PANRVJ-01	0.0125052	-0.062298	0.0300414	0.0334104	-0.00204522	0.108486	0.0588685	0.0517592	-0.00199695	0.0316587	0.037064	0.00173426	0.0730103	0.0898796
TARGET-30-PAPBZI-01	0.0370452	0.0220741	-0.00365999	-0.0279658	-0.026882	-0.0158165	-0.0687395	-0.0938104	-0.0606236	0.0259759	-0.0133089	0.0746792	-0.0111287	-0.0509046
TARGET-30-PASWFB-01	0.0619803	0.0885419	0.0753756	0.0613268	-0.0207905	-0.0312465	-0.0939069	-0.0975915	-0.0852984	0.0492115	0.0379641	0.1007	0.0123146	-0.0499717
TARGET-30-PALETP-01	-0.0082288	-0.0101431	-0.120486	-0.0918191	-0.0215595	-0.0686324	0.00999719	-0.00912599	0.0305143	-0.134477	-0.140522	-0.0435637	-0.146789	-0.121004
TARGET-30-PASWIJ-01	-7.78344e-06	0.0109813	0.00213095	0.0216582	-0.0147476	0.0777221	0.0719386	0.061949	0.116234	-0.0417948	-0.0248334	0.0137057	-0.0322869	-0.00944566
TARGET-30-PANLET-01	-0.0169259	0.0600711	0.0309371	0.0384301	-0.00604911	-0.0788847	0.0207715	-0.00235753	0.101806	0.00776301	0.000940136	0.0181979	0.0064611	-0.0433581
TARGET-30-PANNMS-01	0.0423919	0.0761564	0.0174432	0.0114375	-0.0301045	0.0213944	0.0190085	0.00531344	0.064612	0.0573944	0.0187169	-0.000499005	0.0149246	-0.0312854
TARGET-30-PATYIL-01	0.0463994	0.0191651	0.065582	0.0677959	-0.00993305	-0.0758104	-0.0920083	-0.0559404	-0.0716795	0.0772337	0.0646482	0.04847	0.0575364	0.00498462
TARGET-30-PATYIL-02	0.0814051	0.061858	0.0322135	0.0309019	-0.0263216	-0.0201943	-0.0508255	-0.00945841	-0.076614	0.0592625	0.0345091	0.0080049	0.0163572	9.40252e-05
TARGET-30-PALCBW-01	-0.031972	-0.119132	-0.0469148	-0.0995495	0.00611212	0.0879398	0.0920004	0.0776185	0.0115156	-0.0204112	0.0437468	-0.0265619	0.0629418	0.18437
TARGET-30-PASTKC-01	-0.0152016	-0.0047046	-0.0110892	0.00197232	-0.0108248	0.0141371	0.0633973	0.0634965	0.0668819	-0.0265179	-0.013463	0.0189776	-0.00446459	0.0325047
TARGET-30-PALVKK-01	-0.060678	-0.0757064	-0.0451012	-0.0494391	0.0105855	0.0948323	0.160773	0.120877	0.0713772	-0.0464861	-0.0115975	-0.0453413	0.0105576	0.110335
TARGET-30-PAPHPE-01	-0.0912893	-0.0921045	0.0479094	0.0337571	-0.00359775	-0.0817788	-0.0425894	-0.00324578	-0.0262516	0.0357858	0.0801615	0.0149431	0.103936	0.034103
TARGET-30-PALBFW-01	-0.0898088	-0.0961608	-0.018012	-0.00755704	-0.0115792	0.0991996	0.0464336	0.0138813	0.0457532	-0.0335376	0.00620719	-0.024357	0.0248162	0.0131196
TARGET-30-PAITCI-01	0.0251282	-0.0327975	-0.0970859	-0.0853546	-0.00983721	-0.0786853	-0.0359453	-0.0230218	-0.0271978	-0.0453558	-0.108079	-0.132458	-0.100986	-0.0869529
TARGET-30-PASSRN-01	0.108817	-0.0651982	-0.032019	-0.0102466	-0.00968919	0.10984	0.0149031	-0.0406627	-0.0170482	-0.0556394	-0.0623635	-0.00281664	-0.0811337	-0.0395968
TARGET-30-PASGUT-01	0.00305681	0.0434612	0.0643396	0.0661616	0.00436621	-0.0829287	0.04049	0.044764	0.131671	0.0710096	0.0497803	0.0439175	0.0586842	-0.0278831
TARGET-30-PAPZYZ-01	0.0931444	-0.0268894	-0.0648425	-0.0743403	-0.0111689	0.164689	0.0741902	-0.0112746	-0.0702036	-0.0558918	-0.0359999	-0.0723628	-0.0402361	0.10804
TARGET-30-PATDXC-01	0.0578673	0.0453626	-0.0163028	0.0153573	0.0145921	0.0614873	0.095589	0.0791385	0.10132	-0.0107955	-0.0464895	-0.00689011	-0.0679552	-0.0338518
TARGET-30-PASSWW-01	0.0983896	0.0877795	0.0946083	0.108983	-0.0207837	-0.0162245	-0.0852824	-0.0507141	-0.0561975	0.0893613	0.070571	0.068683	0.0579515	-0.0156702
TARGET-30-PARVLK-01	0.00726605	-0.0153706	-0.0241376	0.00503075	0.00126351	0.0369509	-0.0285494	-0.055541	-0.0620357	-0.0181607	-0.0348631	-0.0244061	-0.0126083	-0.00433216
TARGET-30-PASMNT-01	-0.0391848	0.0639556	0.097844	0.0959359	-0.004789	-0.0606488	-0.0416032	0.0144409	-0.0227063	0.1233	0.0766344	0.153765	0.0813567	-0.0254451
TARGET-30-PAIFXV-01	-0.0640935	-0.154488	-0.133916	-0.121593	-0.0190618	-0.065416	0.0170859	-0.00514871	-0.00844177	-0.141595	-0.119434	-0.131643	-0.115396	-0.0457066
TARGET-30-PARJVP-01	0.0378366	0.0328144	0.083425	0.0981169	-0.0170518	-0.0266899	-0.0809323	-0.0633172	-0.0512754	0.0728458	0.0746949	0.0608497	0.0877981	0.0112354
TARGET-30-PASUML-01	0.0746674	-0.0181604	0.0272372	0.0433134	-0.0153036	0.0315375	-0.0124039	0.000829918	0.0329473	0.00877002	0.0152662	0.0170873	0.0237852	-0.0128966
TARGET-30-PARAMT-01	-0.0399506	0.0594258	0.0871299	0.0978815	-0.0134834	-0.0599067	-0.0682885	-0.0390625	-0.035046	0.0611271	0.0701383	0.120812	0.078306	0.00331576
TARGET-30-PAKZRH-01	0.144619	-0.0332043	-0.07931	-0.0717592	-0.0230704	-0.0440803	-0.063714	-0.0438434	-0.0710165	-0.0495448	-0.0895586	-0.0445295	-0.119733	-0.0992807
TARGET-30-PASSRS-01	-0.0746872	0.0932202	0.138784	0.138609	-0.01228	0.0608495	-0.0502385	-0.0829929	-0.0702706	0.111549	0.121324	0.160686	0.114874	0.0342394
TARGET-30-PASZKE-01	0.0439728	-0.018679	0.0547337	0.108641	-0.0106711	-0.122369	-0.0567162	-0.0690786	-0.0623297	0.0260388	0.0212203	0.103845	0.0422005	-0.023247
TARGET-30-PASCTR-01	0.0272566	0.0774561	0.0565424	0.054879	-0.0204449	-0.0532125	0.0128517	-0.0062784	-0.0220455	0.0437078	0.0364748	0.037915	0.0197509	0.0177226
TARGET-30-PASZPI-01	0.106416	0.0206444	-0.0770235	-0.0396844	0.00052192	0.0697596	0.0699396	0.0433119	0.122395	-0.096318	-0.13313	-0.0188033	-0.131665	-0.0728776
TARGET-30-PAIVHE-01	0.012458	0.0248001	0.0125944	0.0263749	0.00291114	0.0625192	0.0728783	0.0580396	0.106655	0.00619314	0.00952017	0.000924735	0.0068292	0.0531803
TARGET-30-PATNKP-02	-0.0576747	0.115994	0.131711	0.0889163	-0.0134656	-0.0430377	-0.0805441	-0.0931841	-0.0924435	0.184607	0.149995	0.0371784	0.129077	0.0883436
TARGET-30-PALZZV-01	0.0170131	0.166464	0.177607	0.153644	-0.0206599	-0.110142	-0.146605	-0.095437	-0.0767781	0.143347	0.143431	0.179386	0.0832092	-0.00937524
TARGET-30-PASXIE-01	0.0911184	0.0866155	0.0544394	0.0628677	-0.0279639	-0.126724	-0.165204	-0.14339	-0.0850275	0.0109474	-0.00675474	0.0775845	-0.0587922	-0.108416
TARGET-30-PATINJ-01	0.0214721	0.0646304	-0.00711176	0.0163611	-0.0218325	0.0228833	0.0136339	0.0199721	0.0360233	0.0280064	-0.0435148	0.0109962	-0.0241697	-0.05078
TARGET-30-PANUKV-01	0.106401	0.11112	0.0399834	0.0384181	0.194596	-0.128877	-0.106184	-0.0777564	-0.0758039	0.0602515	-0.0211958	-0.0491629	-0.052702	-0.0869135
TARGET-30-PALKUC-01	0.0301471	-0.0511748	-0.145764	-0.139515	-0.00527998	0.041866	9.55131e-05	-0.0113404	-0.0735037	-0.111281	-0.136964	-0.0922019	-0.0654797	0.0329776
TARGET-30-PANWRR-01	0.0449731	0.0160905	0.0227961	0.0414038	-0.0120138	-0.0425547	-0.0925303	-0.0960394	-0.0655049	0.0188672	-0.00568955	0.074885	-0.000692573	-0.0456308
TARGET-30-PARHAM-02	-0.164248	-0.123164	-0.0389809	-0.0524917	-0.00671869	-0.112249	-0.0692177	-0.0582061	-0.0751514	-0.0193039	0.0233929	-0.0726452	0.0451373	0.0169785
TARGET-30-PATEPF-01	0.0675126	0.0558785	0.00371483	0.0191822	-0.0224958	-0.139279	-0.0847695	-0.0361555	-0.041973	0.0111176	-0.0311373	-0.00583083	-0.0291652	-0.111309
TARGET-30-PATAYJ-01	0.00865966	0.0501925	0.0741672	0.101121	-0.0226025	0.0536381	0.0236973	0.0269657	0.097266	0.0362995	0.051157	0.0555	0.0437676	0.0196809
TARGET-30-PANYGR-01	0.0411361	0.0963924	0.0577839	0.0595918	-0.0208438	-0.03409	-0.0586849	-0.0476203	-0.0410981	0.108172	0.0332047	0.0672025	0.0149885	-0.0297044
TARGET-30-PASWVY-01	0.0112512	0.0547671	0.0660525	0.0537449	-0.0112636	-0.0827048	0.0724711	0.0624209	0.152023	0.0711062	0.0462884	0.0846477	0.056483	-0.0210196
TARGET-30-PANGXK-01	-0.00613789	-0.138508	-0.115484	-0.13096	-0.00325401	0.0485709	0.108099	0.100582	-0.0107032	-0.14939	-0.0746066	-0.108487	-0.0754187	0.0898757
TARGET-30-PARDIW-01	-0.0134873	0.0324393	0.0207403	0.0516449	-0.0181197	0.000918137	0.0539551	0.0854105	0.125479	0.00598766	-0.00447659	-0.00861929	0.0167678	-0.0264239
TARGET-30-PAUDDK-02	-0.0551484	-0.00917154	0.0844146	0.0585685	-0.0217443	0.0196227	0.0118439	0.0533789	0.0503956	0.0675733	0.115666	0.0142098	0.10763	0.0535239
TARGET-30-PAUDDK-01	0.0551853	-0.0250343	-0.0303381	-0.0269104	-0.0127163	0.122356	0.0594023	0.0975062	0.00846664	0.000324191	-0.013041	-0.0689002	-0.012441	0.0430513
TARGET-30-PARFRE-01	0.0307614	0.082224	0.0241075	0.072721	-0.0151354	-0.0834241	-0.0835941	-0.0782076	-0.0474641	0.0173679	-0.0207418	-0.0101174	-0.0321819	-0.0596437
TARGET-30-PALNVP-01	-0.0169858	-0.0805343	-0.0372819	-0.0383392	-0.0228452	-0.0460617	-0.0775564	-0.106387	-0.092342	0.00561224	-0.0032021	-0.0626226	0.00900389	-0.0204246
TARGET-30-PASPBZ-01	0.0845248	0.0451791	0.0784746	0.0963924	-0.0174693	-0.0723	-0.0943971	-0.0801316	-0.0895264	0.0732427	0.0612394	0.0706054	0.0585648	-0.0226273
TARGET-30-PATGJU-01	-0.0717987	-0.0609628	0.0216324	0.0361782	-0.000262302	0.0889548	0.0148012	-0.0128625	-0.0571194	0.00105632	0.0423079	0.0594338	0.0676949	0.0990881
TARGET-30-PASXRJ-01	0.0173419	-0.0372249	0.0102847	0.0243516	-0.0100058	0.0545589	0.0857674	0.0799869	0.137408	-0.0186129	0.00554067	0.0391959	0.0176005	-0.00570891
TARGET-30-PAMZGT-01	0.0786395	-0.00540967	-0.123207	-0.109974	0.305477	0.0353427	-0.0167146	-0.0352583	-0.0380974	-0.100854	-0.144221	-0.0922527	-0.156506	-0.0757591
TARGET-30-PARACS-01	-0.0233735	0.00903711	0.0307105	0.0353712	-0.00378827	0.0552184	0.0368699	0.0163312	0.0846206	0.0214573	0.0223342	0.0167161	0.0328444	-0.00186287
TARGET-30-PAPUAR-01	-0.00403526	0.0665839	0.083535	0.0821483	-0.012425	0.0169072	0.0684822	0.0680839	0.151426	0.0641378	0.0729328	0.0804947	0.0755191	0.0254499
TARGET-30-PAISNS-01	0.0834157	0.0722232	-0.0108372	-0.019539	-0.0166977	-0.0173986	-0.0283251	-0.0517612	0.0103111	0.0113042	-0.0178033	-0.0940118	-0.0327971	-0.0459468
TARGET-30-PASUCB-01	0.0525946	0.107843	0.0800944	0.0731328	-0.00593832	-0.0932593	-0.0633553	-0.0686444	-0.0782921	0.0660496	0.0324669	0.0892537	0.00812824	-0.0302136
TARGET-30-PATDXG-01	0.13751	0.0770849	0.0168859	0.0281202	-0.0240563	-0.132581	-0.125686	-0.113458	-0.0676136	0.0361533	-0.0395883	0.000146918	-0.0789712	-0.0817251
TARGET-30-PAPEFE-01	0.0435307	0.0165641	0.0447051	0.0271056	-0.0186963	0.0455007	0.0665564	0.0400292	0.137995	0.0165795	0.0277842	0.0262908	-0.000465636	0.012195
TARGET-30-PANRHJ-01	0.0359793	0.0205677	-0.084271	-0.0427969	-0.0195805	-0.0019384	-0.0249183	-0.0301035	-0.0486417	-0.0842574	-0.113254	-0.0594897	-0.0878594	-0.0742689
TARGET-30-PANBSP-01	0.0949632	0.0530798	0.0629868	0.050427	0.00530391	-0.0271106	-0.101163	-0.122242	-0.0882042	0.12302	0.0443071	0.125926	0.0255724	-0.0122304
TARGET-30-PATESI-01	0.146815	0.0637592	-0.0121464	-0.0103699	-0.0303814	-0.129749	-0.152691	-0.155734	-0.100846	-0.00632064	-0.0678523	-0.0884176	-0.100345	-0.117872
TARGET-30-PARZIP-01	-0.00709946	0.025832	0.0455487	0.0543725	-0.0128353	-0.0524965	0.0150092	-0.00622043	0.0796245	0.0187577	0.017961	0.0615922	0.0253212	-0.0297636
TARGET-30-PASTCN-01	-0.0205947	0.0736834	0.0569178	0.0520909	-0.015078	0.00369784	0.00631327	0.00521678	0.0520554	0.0466465	0.0316369	-0.00234071	0.0403175	-0.00823857
TARGET-30-PARSBI-01	0.0115014	0.0153884	0.0125446	0.00233385	-0.0184582	0.0817136	0.0750114	0.146393	0.0525049	0.00975561	-0.00183949	-0.00303436	0.0123184	0.0258036
TARGET-30-PAPCTS-01	0.135474	0.00594139	0.0310513	0.0194061	-0.0251252	-0.135878	-0.11593	-0.130054	-0.0917906	0.0204947	-0.00291198	-0.0569216	-0.030225	-0.0774159
TARGET-30-PATCFL-01	0.0101903	-0.0223348	-0.0380953	-0.0240774	-0.0167667	-0.0607736	-0.0529326	-0.0474121	-0.0287342	-0.0340634	-0.054971	-0.0766528	-0.0654071	-0.0849765
TARGET-30-PAPLSD-01	0.0820652	0.0121154	-0.0552308	-0.0223033	-0.0104879	-0.00205373	0.0228055	0.0426456	-0.0141356	-0.0701982	-0.0939796	-0.0156429	-0.0885999	-0.0843649
TARGET-30-PANZRV-01	0.0249647	0.0408063	0.0895397	0.114176	-0.0174034	0.076819	-0.00534084	-0.016618	-0.048228	0.0600493	0.0725839	0.096947	0.0913139	0.0409984
TARGET-30-PARFWB-01	0.0289829	0.0919797	0.0559256	0.0639373	-0.0152264	-0.0395156	-0.0168412	0.0227235	0.0230368	0.0574702	0.0286001	0.0487627	0.0269762	-0.0297005
TARGET-30-PARZCJ-02	-0.0598307	-0.0812242	-0.00813447	-0.0470156	0.00471207	0.0406292	0.0580551	0.0449565	-0.0243402	0.00521273	0.0695517	-0.0201499	0.066448	0.195294
TARGET-30-PARZCJ-01	-0.0447787	-0.00224745	0.0114414	0.0320733	-0.00687823	0.0980738	0.10953	0.146135	0.022967	-0.0126901	-0.00140524	0.0346796	0.0102161	0.048443
TARGET-30-PAPUNH-01	0.100151	0.0429282	0.0485871	0.0333967	-0.0222286	-0.168398	-0.112907	-0.0974252	-0.0109977	0.00509923	0.00499023	0.0905074	-0.0246999	-0.100584
TARGET-30-PAMNLH-01	0.0628333	0.0400215	0.0239426	-0.00337058	-0.0230039	-0.148932	-0.151106	-0.126546	-0.0925167	0.130662	0.034364	0.0428417	0.0192727	-0.0791238
TARGET-30-PASMDM-01	-0.0297687	-0.081916	-0.0140539	-0.000718026	-0.0176252	0.0407631	0.01248	0.00847811	0.0150584	-0.0565552	-0.0237501	0.0112047	-0.00689486	0.00055141
TARGET-30-PANBJH-01	0.000667335	0.0610392	0.0461341	0.0585099	-0.022842	-0.0466062	-0.0667018	-0.0588163	-0.071273	0.0241547	0.0302487	0.0260453	0.013519	-0.0497148
TARGET-30-PARBGP-01	-0.0905865	0.0716519	0.110526	0.101336	-0.0152786	0.0311646	0.0555658	0.0633085	0.0887615	0.0733396	0.120042	0.0133257	0.122847	0.0385646
TARGET-30-PAMYCE-01	-0.0778829	0.0112888	-0.0112395	-0.00624128	-0.0221067	0.0791345	0.0699463	0.0272474	0.0522895	-0.064196	-0.0057283	-0.0349907	0.00136365	0.0210307
TARGET-30-PALIIN-01	0.00842274	0.0901911	0.0758032	0.0709572	-0.00329488	0.0372071	0.0773846	0.074942	0.113927	0.0632279	0.0385766	0.0667523	0.0216557	0.0096124
TARGET-30-PASCFC-01	0.0285148	-0.0376377	0.0552732	0.0736878	-0.0165721	-0.0232207	-0.0640499	-0.0292468	-0.0266013	0.0165662	0.0441893	0.0835313	0.0620639	-0.0228081
TARGET-30-PAPKXS-01	-0.016173	0.0844235	0.0959147	0.0888235	-0.00567878	-0.0738772	-0.0419189	-0.0228919	0.0343571	0.0624813	0.0703246	0.140452	0.0785477	-0.0196647
TARGET-30-PANSBN-01	-0.0502541	-0.13148	-0.0547048	-0.0763315	-0.0110991	0.0483624	0.130623	0.113382	0.00875354	-0.0826944	-0.00893984	-0.0604034	-0.00605034	0.160041
TARGET-30-PASNPG-02	-0.00122781	0.00904731	-0.00758679	-0.00339653	-0.0222563	0.0172742	0.0365034	-0.00940888	-0.0495248	0.00200714	0.00992303	-0.0638433	-0.00453574	0.0467222
TARGET-30-PASNPG-01	-0.054424	0.0652615	0.0498988	0.0754541	0.492511	-0.0157036	-0.01544	0.00563735	-0.0477533	0.0842813	0.0304372	0.000139926	0.047363	0.0144485
TARGET-30-PAPEAV-01	0.0957543	0.0337427	-0.104945	-0.0679128	-0.0220748	-0.117427	-0.0621786	-0.0220489	-0.0661114	-0.0520306	-0.129621	-0.117112	-0.140999	-0.148167
TARGET-30-PASYPX-01	0.0330616	0.123499	0.061317	0.033323	-0.0204518	0.00966057	0.0439018	0.0605939	0.138529	0.0947792	0.0594819	0.0466024	0.0263872	0.00519345
TARGET-30-PAPKWN-01	0.0282752	-0.00999817	-0.0818096	-0.062898	-0.0215246	0.145549	0.026891	0.0186501	-0.0198698	-0.108718	-0.0893435	-0.0383438	-0.0894868	0.012559
TARGET-30-PATFCY-01	0.0288246	0.0638638	0.0320307	0.0647535	-0.0209505	0.0149941	-0.0125999	-0.0479918	-0.0347332	0.0305382	-0.0018104	0.0666844	0.00524637	-0.0297433
TARGET-30-PASEGA-01	0.0539491	0.0502587	0.0210017	0.0399231	-0.0127544	-0.00972839	0.0171931	-0.00858754	0.030703	0.0458517	-0.00596299	0.0521316	-0.000673107	-0.0223418
TARGET-30-PASXGP-01	0.00651945	0.0530989	0.0779006	0.0775696	-0.0115652	-0.111837	-0.103589	-0.0546899	-0.0504419	0.0797293	0.0586232	0.0381459	0.0719027	-0.0347114
TARGET-30-PARHAM-01	-0.100629	0.00424344	0.00465227	0.0245756	-0.0190274	-0.0551811	-0.0586846	-0.0284073	-0.0750827	-0.000887006	-0.00051602	0.00448927	0.0324939	-0.00941165
TARGET-30-PARDCK-01	-0.133078	-0.106173	-0.00521037	-0.00651779	-0.00234042	-0.0334931	-0.0104908	-0.0129385	-0.0333356	0.00625322	0.0250575	0.00158659	0.0571826	0.00681768
TARGET-30-PANRRW-01	-0.115665	-0.0237145	0.0477032	0.0528634	-0.00617111	0.0598709	0.0811971	0.0631575	0.12668	0.0288064	0.071643	0.106639	0.09565	0.0566445
TARGET-30-PASVRU-01	0.141977	0.023723	-0.0593092	-0.036101	-0.0154141	-0.121999	-0.14506	-0.153253	-0.0977146	-0.040578	-0.115391	-0.0244136	-0.136742	-0.160366
TARGET-30-PAPICY-01	0.0387311	-0.0576649	-0.0232953	-0.00690793	-0.0173593	0.0179913	0.00382826	0.0263471	-0.0064914	-0.00855209	-0.0274843	-0.0353888	0.0101083	-0.0263552
TARGET-30-PASXHE-01	-0.0412454	0.0797774	0.079829	0.0604483	-0.00411709	-0.0438024	-0.00095836	0.013313	0.0600489	0.0406488	0.0640712	0.0911157	0.0543401	-0.00563011
TARGET-30-PASNEF-01	0.0168991	0.0504883	-0.00767177	0.0151347	-0.0103334	-0.0796184	-0.0306689	-0.0220403	-0.00748918	0.00147778	-0.0409337	0.0203244	-0.0493975	-0.0943023
TARGET-30-PASMJG-01	-0.0247551	-0.122317	-0.0760325	-0.0867321	-0.00989963	0.028508	0.0968597	0.122903	0.00980128	-0.042346	-0.0445419	-0.0823934	-0.0253948	0.116155
TARGET-30-PAMBMJ-01	0.0137157	0.0642505	0.0407142	0.0590863	-0.0129774	0.0642483	0.00332207	-0.0294682	0.00844725	0.0115398	0.0171983	0.0410923	0.0186792	0.0148243
TARGET-30-PATFXV-01	0.123991	0.0482824	-0.0177975	-0.0062891	-0.0189428	-0.0526487	-0.112209	-0.112966	-0.080069	-0.0392026	-0.0721162	-0.00608103	-0.103927	-0.111185
TARGET-30-PANBMJ-01	0.0107799	-0.0239057	-0.0449312	-0.0599356	-0.0271023	-0.0508228	0.00317605	0.00300634	0.0579457	-0.0552522	-0.061348	-0.087116	-0.0695588	-0.0396606
TARGET-30-PASHFA-01	0.134234	-0.0075527	-0.140969	-0.123827	-0.0280073	-0.0666315	-0.0391572	-0.0450766	-0.015255	-0.116428	-0.19195	-0.0784141	-0.220523	-0.171794
TARGET-30-PATHVK-01	0.0435798	0.0688645	0.0401047	0.0490521	-0.017607	0.00617356	-0.0473528	-0.0160818	-0.0675532	0.0494562	0.0147856	0.0581087	0.0110217	-0.0291712
TARGET-30-PAPTAN-01	-0.00746701	-0.0386559	0.00827814	0.00131731	2.71318e-05	0.0683928	0.0472604	0.0164931	0.00566033	-0.0251356	0.0389725	-0.0200359	0.0244106	0.146379
TARGET-30-PAMVRA-01	0.0387022	0.0587536	-0.0320459	-0.0271133	-0.0251533	-0.109237	-0.072575	-0.0470116	-0.0415475	0.0410819	-0.0426328	-0.114325	-0.0448098	-0.095712
TARGET-30-PASNML-01	-0.0419627	0.079314	0.152294	0.150616	-0.0144473	-0.0363678	-0.0854368	-0.0516485	-0.0811048	0.140309	0.148954	0.111824	0.153052	0.0460658
TARGET-30-PANZVU-01	-0.0712799	0.0527499	0.128093	0.115921	-0.00127208	0.0979157	0.0658666	0.0739662	0.0932917	0.115638	0.145546	0.10695	0.134931	0.113069
TARGET-30-PAPUEB-01	0.0399382	0.087611	0.0720394	0.0581276	-0.0163024	0.0108032	0.0796644	0.0637023	0.162501	0.0486924	0.0416002	0.057576	0.0368403	0.00975498
TARGET-30-PASRFS-01	3.77288e-05	0.00717702	0.0393011	0.0492438	-0.0156151	-0.00390191	0.0989056	0.0916102	0.124808	0.00597463	0.0247737	0.0533752	0.0285261	-0.010112
TARGET-30-PASXRG-01	0.00229916	0.0243905	-0.0801837	-0.052546	-0.0270131	-0.108738	-0.0921342	-0.0881173	-0.0613179	-0.104838	-0.138381	-0.118905	-0.157813	-0.182056
TARGET-30-PALEVG-01	0.0635907	0.0528817	-0.018316	0.00478145	-0.0173424	-0.0320062	-0.0230848	-0.020937	0.00967433	0.0118826	-0.0625755	0.0175286	-0.0211666	-0.0553842
TARGET-30-PALXTB-01	0.0165263	-0.105827	-0.080574	-0.0716114	-0.0212513	-0.0490784	0.00372826	0.0388298	0.00921335	-0.0949958	-0.0490171	-0.115751	-0.0489821	-0.0705951
TARGET-30-PAIPGU-01	0.0360588	0.00956692	-0.126878	-0.106062	-0.0260889	0.0377078	0.0236526	0.0241907	0.035074	-0.140856	-0.156231	-0.102216	-0.164692	-0.0973988
TARGET-30-PALWVJ-01	0.0933504	0.0213952	-0.0164886	-0.026553	-0.0247844	-0.07181	-0.0272924	-0.0156655	-0.0554621	0.0185452	-0.026581	-0.0186738	-0.0608886	-0.0439567
TARGET-30-PAPVRN-01	-0.164731	-0.164925	-0.15474	-0.151174	-0.0188915	-0.0463353	-0.0155958	-0.0224678	0.00714944	-0.139022	-0.106628	-0.150191	-0.0854417	-0.0619452
TARGET-30-PARACM-01	-0.055844	-0.0187654	-0.0104694	-0.00910404	-0.0135938	0.0511966	0.0993739	0.102095	0.155499	-0.0394639	-0.0060591	0.0208465	0.0125091	0.0353763
TARGET-30-PANJLH-01	0.0276923	-0.0491548	-0.0144604	-0.0425159	0.00487189	0.127741	0.0885473	0.0392795	-0.0253311	-0.0549181	-0.00604008	0.0287668	-0.00333066	0.102656
TARGET-30-PARZHA-01	0.029678	0.030223	-0.00903428	0.0384726	-0.0233094	-0.02932	-0.0698886	-0.052117	-0.0265224	-0.00912093	-0.0436677	-0.0383289	-0.0170459	-0.0702732
TARGET-30-PAPBGH-01	0.0936079	0.0701929	0.0827709	0.0521253	0.0210033	0.0495721	-0.0514568	-0.0930782	-0.0784378	0.078575	0.0583027	0.0799572	0.00959104	0.00204089
TARGET-30-PASWYR-01	0.0597722	0.0588009	0.0750376	0.0601271	-0.00296798	-0.0728395	-0.107776	-0.113424	-0.084317	0.0628131	0.0484676	0.0860606	0.0244579	-0.034859
TARGET-30-PATBMM-01	0.0540111	0.0470201	-0.0399482	-0.0198094	-0.0105777	-0.098938	-0.0411134	-0.0176141	-0.00871184	-0.0368392	-0.0851991	0.0650357	-0.0990092	-0.120666
TARGET-30-PATDWN-01	0.155309	-0.00498051	-0.0180085	0.00334981	-0.0252316	-0.0905247	-0.143587	-0.141159	-0.081844	-0.0420638	-0.070828	-0.0146186	-0.0938648	-0.128286
TARGET-30-PASJZC-01	0.00444203	-0.016733	0.108086	0.11706	-0.00414871	0.0739493	0.0267412	0.0313125	0.023755	0.063172	0.100876	0.129222	0.102765	0.0770345
TARGET-30-PAPVFD-01	-0.0180471	0.0648926	0.0983782	0.0903508	-0.0135375	-0.0663854	0.021805	0.0197119	0.104207	0.102331	0.097088	0.0706554	0.0996243	0.0142707
TARGET-30-PARNNC-01	-0.0142786	0.00235285	0.0610272	0.0682616	0.00684864	0.133739	0.0813032	0.0735085	0.131681	0.049344	0.0569536	0.0409726	0.0765832	0.0796759
TARGET-30-PAPZYP-01	0.0119693	0.0615195	0.00452416	0.0047389	-0.00447998	0.0715793	0.01811	0.0440802	-0.0199718	0.00164017	-0.0251024	0.00141439	-0.0344905	0.0020793
TARGET-40-0A4I65-01A-01R	-0.188391	0.0553871	-0.00241353	-0.011162	-0.022552	-0.0274872	-0.0732739	-0.0598203	-0.0632514	-0.0388114	-0.0063273	-0.0206143	0.00775847	0.00172864
TARGET-40-PAMYYJ-01A-01R	-0.0707273	0.036107	-0.00420666	-0.00557912	0.342335	-0.0288686	-0.0715621	-0.049336	-0.0436335	0.0460757	-0.00530116	-0.0453514	0.0115373	0.0121107
THR24_2098_S01	0.182049	-0.118088	-0.259548	-0.254912	-0.033112	-0.102367	0.0165668	0.0632229	-0.0190181	-0.214539	-0.252508	-0.225338	-0.280047	-0.255709
TH27_1267_S01	0.157515	0.0939622	-0.00137945	0.0119802	-0.00805082	0.0234121	-0.00991781	-0.0315582	-0.0449369	0.0369012	-0.0382484	-0.0974329	-0.0509255	-0.0523825
TH27_0699_S03	0.00530582	0.0567735	0.0296014	0.0682315	-0.0430337	-0.0571677	-0.0465701	-0.047787	-0.0177398	0.0615296	0.00612473	0.0254946	0.024257	-0.00142131
TH27_0699_S02	0.0450244	0.0883526	0.0380482	0.0677373	-0.0391778	-0.0177678	-0.0137257	0.00847826	-0.0320936	0.0602404	0.0122588	0.0428676	0.0334539	0.0125259
TH27_0699_S01	0.00204294	0.0791143	0.0579375	0.0835937	-0.0373361	0.0134851	0.0302709	0.0455135	0.0400443	0.0761955	0.0342905	0.0591541	0.0586461	0.0346657
TARGET-40-PALKGN-01A-01R	0.0274592	-0.035719	-0.138477	-0.143808	-0.0317792	0.0297915	-0.0171019	0.0155453	-0.0269752	-0.134901	-0.142337	-0.0453048	-0.0983785	-0.125022
TARGET-40-PAMJXS-01A-01R	-0.0117951	0.111578	0.0583354	0.0590366	-0.0242804	-0.0194089	0.0343846	-0.0458525	-0.0501933	0.0626762	0.0710356	0.114822	0.0735258	0.0637307
TARGET-40-PASYUK-01A-01R	-0.0888118	-0.0379234	-0.0396638	-0.0702358	0.423912	0.0440384	0.110084	0.104221	0.199166	-0.066718	-0.0241658	-0.0422047	-0.0558229	-0.0246023
THR24_2090_S01	-0.0168083	0.0609198	-0.0903009	-0.0306887	-0.0294857	-0.0671524	-0.0793884	-0.0650399	-0.0811627	0.0377063	-0.137172	-0.123731	-0.0756366	-0.125034
TARGET-40-0A4I5B-01A-01R	-0.0617472	0.091071	0.069679	0.0834134	-0.0257856	0.0793613	0.0994812	0.0556112	0.0808146	0.0648302	0.0698426	0.0594526	0.0665372	0.05217
THR15_0328_S01	0.0405609	0.0417676	0.0365695	0.0274556	-0.0291814	-0.0772432	0.0481053	0.102779	0.127852	0.0342027	0.0495889	0.00500665	0.0266477	0.0359407
TARGET-40-PASNZV-01A-01R	0.0261039	0.0800888	0.0564843	0.0389057	-0.0313745	-0.00207633	0.0826088	0.0340232	0.0147582	0.0707817	0.0564272	0.0490418	0.0467855	0.040478
TH06_1172_S01	0.0371251	-0.00853445	0.0313495	0.0499376	-0.0178573	-0.0100132	-0.126077	-0.122023	-0.0713057	0.0715969	0.0332275	0.0647383	0.0642403	0.0445809
TH27_2348_S01	-0.0600186	-0.00112323	-0.0179534	-0.0285053	-0.0256981	0.105019	0.146183	0.117427	0.162922	0.0466605	0.0173611	-0.0344001	0.0381647	0.0412371
TH27_1273_S01	-0.0369723	0.0392704	0.0512755	0.0534175	-0.0196442	0.00175785	0.0604348	0.0377234	0.0800946	0.046949	0.0555934	0.0222337	0.0497126	0.0770546
TARGET-40-PAKZZK-01A-01R	-0.126186	-0.0397459	-0.0501568	-0.0272178	-0.0248795	0.0202201	-0.0441803	-0.0420988	-0.0301242	-0.0886815	-0.062201	-0.0111799	-0.0629376	-0.0432551
TH03_0025_S02	-0.0150855	-0.160874	-0.0353762	-0.0619153	-0.0165824	0.152952	0.118982	0.142262	0.22685	-0.0598612	0.00370436	-0.0167564	0.00879897	0.0244245
THR24_2086_S01	-0.252258	-0.0355545	0.0762932	0.0728217	0.00277348	-0.0178452	0.0968391	0.123924	0.0993553	0.0336241	0.0627909	0.0767805	0.0779423	0.0772726
TH27_1271_S01	0.0364793	-0.0766444	0.0707544	0.0343471	-0.0255717	0.0721509	0.0150856	-0.0228229	-0.0229118	0.041201	0.0996322	0.127612	0.0876084	0.112625
THR25_0637_S01	0.0294674	0.018674	-0.0290553	-0.0283975	-0.00600107	-0.0726348	0.00792185	0.00629984	-0.0265762	-0.049446	-0.0377215	-0.0807776	-0.0644599	-0.0476613
TARGET-40-PAPIJR-01A-01R	0.023086	-0.0492039	-0.0505818	-0.0565877	-0.0298331	0.018438	0.000287962	0.0340029	-0.0215126	-0.105406	-0.0522621	-0.0333935	-0.0649923	-0.0599036
THR15_0352_S01	-0.0233019	-0.143646	-0.141327	-0.164408	-0.03078	-0.0108527	0.0100313	-0.0181587	-0.075279	-0.120535	-0.101983	-0.140124	-0.114784	-0.0643899
TARGET-40-PANSEN-01A-01R	-0.0878861	0.0659137	0.109116	0.091319	0.0352135	-0.0400744	-0.0870017	-0.0374271	-0.0578344	0.0981839	0.116127	0.148488	0.104841	0.0894853
TARGET-40-0A4I4E-01A-01R	0.1204	0.0106616	0.00105916	-0.0133097	0.270317	-0.00125822	-0.118139	-0.134821	-0.0916172	-0.045926	-0.00313086	0.00812933	-0.00643	-0.0248587
THR25_0639_S01	0.0472199	0.0994775	0.0859798	0.110918	-0.00834471	0.0580313	0.0164779	0.00755451	-0.0443939	0.0850789	0.0530591	0.0475782	0.0532216	0.0693867
TARGET-40-PALZGU-01A-01R	0.082129	0.106169	0.055061	0.0474574	-0.0291884	0.0416851	0.0697707	-0.0123554	-0.0274751	0.0662726	0.0333306	-0.0173553	0.0310031	0.0213006
THR15_0336_S01	0.00149633	0.0255792	0.0363025	0.00683178	-0.0323209	0.00559821	0.0445227	0.108572	0.0678262	0.0190426	0.0379262	0.0438174	0.0216258	0.0367141
TARGET-40-PANXSC-01A-01R	-0.000890577	-0.0260529	-0.0500079	-0.038865	-0.0250471	0.000431221	-0.00794503	0.0128933	-0.00532815	-0.0804939	-0.0617213	-0.0153656	-0.0580528	-0.0746225
THR15_0341_S01	-0.0559154	-0.0290323	-0.0382034	-0.0563361	-0.0423917	-0.0669908	0.0789812	0.183181	0.226236	-0.028606	-0.00141419	-0.0586015	-0.0282684	-0.0291754
TARGET-40-0A4HY5-01A-01R	0.1032	0.0649068	0.0230824	0.0144434	0.197318	-0.100775	0.0184355	-0.0404548	-0.050463	0.0600871	0.0188073	0.0438464	0.00307301	-0.00280225
TARGET-40-0A4I42-01A-01R	-0.000145878	-0.018384	-0.028094	-0.0394475	-0.00900808	-0.0206255	-0.0579066	-0.0760311	-0.0730903	-0.0239728	-0.00194393	0.0239352	0.0095319	0.0047829
TARGET-40-PAMHLF-01A-01R	-0.0705351	0.0580439	0.0581673	0.0403223	-0.0194741	-0.014048	-0.00536711	-0.0438377	-0.026184	0.04506	0.0566967	0.0592008	0.0660586	0.0715318
TH03_0159_S02	0.0463318	-0.0932047	-0.013978	-0.0339541	-0.0419072	0.110589	0.0584516	0.170274	0.0231017	0.0121271	0.028706	-0.00341765	0.0374541	0.0632865
TH03_0159_S01	0.0528365	-0.150738	0.0162701	-0.00273689	-0.0190259	0.130103	0.0422844	0.0885949	0.0130952	0.00425716	0.0569752	0.00237417	0.0538848	0.0929834
TH27_0703_S02	-0.0056881	-0.0415191	0.0308726	0.0356057	-0.00561423	0.126272	0.0497891	0.00160506	0.0234288	-0.00980791	0.00645799	0.066707	0.0366424	0.0268024
TH27_0703_S01	-0.0733118	-0.0839293	-0.0764677	-0.0828747	-0.0121962	0.0249116	-0.0363454	-0.0521537	-0.0201271	-0.0578047	-0.0916701	-0.0392908	-0.0669158	-0.0777894
TARGET-40-PANMIG-01A-01R	-0.0457274	-0.0371683	-0.0188607	-0.0229867	-0.0319926	-0.0503347	-0.0728323	-0.0722878	-0.0613703	-0.0430379	-0.00727456	-0.00561844	-0.00617454	0.00215137
THR25_0638_S01	0.0743499	-0.194035	-0.154399	-0.146026	-0.0353308	-0.0310056	0.143157	0.0987925	0.0589926	-0.156818	-0.145865	-0.118959	-0.149493	-0.108372
THR15_0330_S01	-0.0150555	-0.111182	-0.200784	-0.19877	-0.0304951	-0.102839	-0.0170787	0.0192914	0.010504	-0.240779	-0.191515	-0.175857	-0.226552	-0.182253
TARGET-40-PATAWV-01A-01R	0.0073664	0.115078	0.11408	0.113587	0.329008	-0.0713395	0.0167861	-0.0766064	-0.0349974	0.0558408	0.0933525	0.0619012	0.0560532	0.0573295
TH06_0634_S01	-0.149777	0.0783082	0.0750468	0.0816079	-0.0398928	0.145225	0.0545456	0.0632939	0.00958691	0.159471	0.0899733	0.0480261	0.145944	0.114842
TH06_0621_S01	0.239267	-0.0832445	-0.138161	-0.134161	-0.0131064	-0.0538303	-0.11511	-0.0943542	-0.0347333	-0.070925	-0.151302	-0.113313	-0.151558	-0.165213
TARGET-40-PASFCV-01A-01R	-0.0140391	0.013854	0.033572	-0.00423564	-0.0027338	-0.000590159	0.0541423	0.0915407	0.0158268	0.0546069	0.0621324	0.018776	0.0664697	0.075833
TH40_2270_S01	0.0457382	0.127789	0.111675	0.10879	-0.0379792	-0.077699	-0.111643	-0.0797685	-0.0778037	0.106255	0.0910017	0.0665739	0.0837545	0.0598373
THR15_0339_S01	-0.0729967	0.0946416	0.0422691	0.0330049	-0.0254555	-0.0636491	0.023014	0.00353657	0.0285856	0.0695474	0.040084	-0.0351705	0.0134458	0.0163817
TH40_2244_S01	-0.0121981	-0.113651	-0.0125249	-0.000982403	-0.0266983	0.173074	0.0658584	0.000112347	0.0415373	-0.0867456	-0.0255044	0.0614433	-0.0450041	-0.0315692
TARGET-40-PANPUM-01A-01R	0.0610067	0.057924	0.0851623	0.0950595	-0.0382017	0.0150257	-0.0813194	-0.0973431	-0.0591546	0.0591486	0.0719662	0.000672594	0.0792794	0.0575
TARGET-40-PAMLKS-01A-01R	0.226003	-0.0117174	-0.144947	-0.153616	-0.0235508	-0.163077	-0.239284	-0.159356	-0.0971334	-0.0894209	-0.187276	-0.133458	-0.223723	-0.248317
TARGET-40-PAUTWB-01A-01R	-0.0108833	-0.00861583	0.0162643	0.0210521	-0.0350397	0.110288	0.0541197	0.043822	-0.0243625	-0.0312125	-0.00544238	0.00686428	0.00498205	0.000294221
THR15_0354_S01	-0.0277428	0.0698935	0.10077	0.0808091	-0.0329733	0.124787	0.106858	0.101644	0.0697557	0.11139	0.124833	0.0334793	0.101366	0.13829
TARGET-40-0A4I0Q-01A-01R	0.153287	-0.100318	-0.100967	-0.105084	-0.0262472	-0.126679	-0.113819	-0.0980541	-0.0764751	-0.0594494	-0.0611504	-0.165795	-0.0536643	-0.0470481
TARGET-40-0A4I8U-01A-01R	0.0356728	-0.0529149	-0.0667503	-0.06679	-0.0236448	-0.0464083	-0.0599704	-0.0576052	-0.0829925	-0.071142	-0.0769677	-0.0905971	-0.0712844	-0.110716
TH03_0140_S01	-0.0124935	0.0416504	-0.0813512	-0.036847	-0.0314171	-0.0256159	0.10583	0.0702186	0.153062	-0.0331532	-0.0853643	-0.0722089	-0.0555191	-0.0695568
THR15_0347_S01	-0.00360143	-0.0713144	-0.005609	-0.0183754	-0.0300417	0.053085	-0.0546017	-0.0571321	-0.0473032	-0.0528243	-0.0141974	0.0640303	-0.0187369	-0.00932778
TH03_0029_S01	-0.122568	-0.0470622	-0.131568	-0.10302	-0.0231048	-0.0584216	-0.0180983	-0.00918859	0.000998092	-0.109283	-0.122441	-0.0880645	-0.090134	-0.0957015
TH34_2411_S01	0.0229464	-0.118401	-0.134011	-0.101534	0.247684	0.0101393	0.0259357	0.0120226	0.018161	-0.128803	-0.157635	-0.0161827	-0.09819	-0.112206
THR15_0360_S01	0.0618429	-0.161048	-0.0619747	-0.0995074	-0.0274594	0.0779111	-0.0579648	-0.0370535	-0.000881135	-0.0583757	-0.00681173	-0.0200058	-0.0116247	0.00883428
TARGET-40-PANGRW-01A-01R	-0.116677	-0.0875765	-0.12371	-0.116115	-0.013964	-0.0552558	-0.0854113	-0.0669762	-0.0653423	-0.132657	-0.120723	-0.0845096	-0.123781	-0.114843
TARGET-40-PARFTG-01A-01R	0.169131	-0.00044865	-0.0451122	-0.0505989	-0.0109837	0.0262317	-0.0170575	-0.0357384	-0.0678787	-0.0222161	-0.0276436	0.0189507	-0.0439094	-0.0233631
TARGET-40-PAPXGT-01A-01R	-0.0571989	-0.0267313	-0.0343677	-0.052626	-0.0334162	0.000579342	0.112472	0.0242119	0.00110202	-0.0206111	-0.00822027	0.00143188	-0.00269087	0.0013049
TH03_0141_S01	-0.0483758	-0.108104	-0.0736858	-0.0812571	-0.0318061	0.0570198	0.0392467	0.050412	0.0200025	-0.00512927	-0.0236334	-0.0809254	0.00927698	0.0144388
TARGET-40-PAUTYB-01A-01R	0.0286217	-0.055688	-0.120656	-0.114571	-0.0102745	-0.0342003	0.0322896	-0.010176	0.0121671	-0.144152	-0.131411	-0.0561453	-0.143339	-0.133434
TARGET-40-PAUUML-01A-01R	0.0123379	0.114838	0.125437	0.157834	0.00393394	-0.0863815	-0.214649	-0.143321	-0.095878	0.0732074	0.109387	0.0900803	0.108066	0.0873285
THR15_0337_S01	0.0693693	0.041802	0.0710828	0.0769926	-0.00997083	-0.0997899	-0.134749	-0.0982085	-0.0341123	0.068961	0.0794876	0.0216545	0.0485101	0.0299025
THR15_0353_S01	0.0675409	0.0769042	0.000883091	0.0148908	-0.0296459	-0.0210168	0.0723236	0.00369187	0.00716372	-0.0575629	-0.0341183	0.00454451	-0.05156	-0.0417323
TH38_1416_S02	-0.0799729	-0.0638847	0.00198703	0.0036612	-0.020968	0.104186	0.0236178	0.00938806	0.0729873	0.00777867	0.00855306	0.0267532	0.0376383	0.0341354
THR25_0640_S01	-0.0236762	0.099742	0.0436841	0.0846458	-0.00953272	-0.0734134	0.0295881	0.0439306	-0.00504932	0.0396654	0.00374692	-0.000860255	0.00848657	0.00571749
TARGET-40-PAUBIT-01A-01R	0.0234576	0.0143285	0.0162412	0.0344983	-0.0302225	-0.0772362	-0.0465214	-0.0300116	-0.026226	0.0321734	0.0243633	-0.00325365	0.0474973	0.0291179
THR24_2105_S01	-0.125394	-0.050424	0.0453062	0.0208069	-0.0304019	0.0552417	0.0141691	0.0290916	0.0421923	0.0103823	0.0347706	0.0156545	0.01428	0.00417667
TARGET-40-0A4I6O-01A-01R	-0.104805	0.0107723	0.0395476	0.0135232	0.00578858	-0.0915485	-0.0254863	-0.0637703	-0.025112	0.0468576	0.0493863	0.0244543	0.0474541	0.0431409
THR15_0361_S01	0.0519326	0.0707422	0.0653051	0.0396483	-0.0239005	0.0205143	0.0235491	0.085771	0.110442	0.111277	0.0893754	0.00182944	0.0735813	0.0684833
TARGET-40-0A4I48-01A-01R	-0.0953243	0.00345344	-0.00229753	0.00423381	-0.00132285	0.0768127	0.0242277	0.0513409	-0.019553	-0.0564905	0.00127413	0.0184094	0.0219722	0.0285301
TARGET-40-PAMTCM-01A-01R	0.122037	0.116124	0.0468848	0.0924372	-0.0207871	-0.132149	-0.152901	-0.161827	-0.0886206	0.0280275	0.013701	-0.05409	-0.0203413	-0.0165779
TARGET-40-PATJVI-01A-01R	0.0961687	0.0447722	0.0189526	0.0106196	0.0656122	-0.0336109	0.0621936	-0.0045573	0.056318	-0.0054005	0.00168878	0.0331653	-0.0168624	-0.0168539
THR24_2095_S01	0.00768828	-0.0224617	0.045691	0.0624929	-0.00743917	0.0851989	0.0856825	0.0447932	0.113524	0.0022664	0.0270442	0.0497851	0.0370752	0.0330068
THR15_0349_S01	-0.0341643	0.0207967	0.0980911	0.0788652	0.0178129	0.0782368	0.0540145	0.121956	0.0170781	0.0637899	0.100093	0.116128	0.0846351	0.108099
THR31_0895_S01	0.0127844	-0.0854617	-0.0776525	-0.0646313	-0.0261353	0.0247391	-0.0281861	-0.0370345	-0.0271599	-0.0833015	-0.099177	0.0317742	-0.0517919	-0.0645883
THR24_2107_S01	-0.0785934	0.00621988	0.0430273	0.052075	-0.0335688	0.0599096	0.0766183	0.0680947	0.0959256	0.0229879	0.0129851	0.028052	-0.0051873	-0.0122326
TARGET-40-PALHRL-01A-01R	0.0972443	-0.0198839	-0.186613	-0.150183	-0.0254521	-0.14357	-0.0574585	-0.0778924	-0.0786992	-0.140148	-0.209898	-0.158412	-0.193447	-0.236769
THR15_0350_S01	-0.00985727	0.0621615	0.068337	0.0601875	-0.0100199	-0.0343093	-0.000777066	0.0281605	-0.015765	0.0920976	0.0788213	0.0102279	0.063517	0.0730406
THR31_0887_S01	-0.0236664	-0.0262556	-0.0194782	-0.00678391	-0.0216115	0.106128	0.0482975	0.0386847	-0.00843772	-0.0197553	-0.00190371	-0.033298	0.0288083	0.0471867
TARGET-40-PASUUH-01A-01R	0.00993702	-0.040083	-0.14124	-0.12931	-0.0133385	-0.136497	0.010418	0.00578885	0.153721	-0.145773	-0.158911	-0.124728	-0.16444	-0.169939
TARGET-40-PANVJJ-01A-01R	-0.0904756	0.0103653	0.0597915	0.0142523	-0.0316544	-0.0505431	-0.0235794	-0.0378817	-0.0157137	0.0123879	0.04787	0.0941449	0.0394164	0.0427656
TARGET-40-PATEEM-01A-01R	-0.131333	0.0366268	0.0648661	0.0620642	-0.0248036	0.0329646	-0.0127255	-0.0762838	-0.0320284	0.0492304	0.0514287	0.113456	0.0142949	0.02086
TARGET-40-PARBGW-01A-01R	0.0141389	-0.0945638	-0.108646	-0.122561	-0.0204455	0.0190732	-0.0240617	-0.0503496	-0.0546003	-0.0746327	-0.0959535	-0.0789464	-0.109635	-0.101165
THR15_0343_S01	0.00703262	-0.0325018	-0.00468188	-0.0283854	-0.0310006	-0.00784281	0.0278028	0.120441	0.0076427	0.00552243	0.0230712	-0.046646	0.00742022	0.0274967
TARGET-40-PARDAX-01A-01R	0.00388275	0.0966084	0.0881743	0.0660858	-0.0259642	0.00276313	-0.104375	-0.0690424	-0.063919	0.0550501	0.0884738	0.130116	0.062865	0.054086
THR15_0355_S01	-0.00509645	-0.174627	-0.116431	-0.12874	0.00385906	-0.0754935	-0.00663978	-0.011653	0.0170489	-0.166482	-0.0984162	-0.0694909	-0.116657	-0.062289
TH40_2279_S01	-0.0321176	0.117625	0.0908379	0.104154	-0.0388927	-0.0181535	-0.0210409	-0.0585912	-0.075088	0.123606	0.0749518	0.0863316	0.0777256	0.0655459
TARGET-40-PATUXZ-01A-01R	0.00462064	0.00727396	0.0211651	0.00190241	0.0691298	-0.0313095	-0.116453	-0.0922974	-0.0419194	-0.0199458	0.0103703	0.0565982	-0.0166517	-0.0172946
TH03_0027_S04	-0.0376624	-0.064147	0.0485175	0.0320869	-0.0259993	0.137632	0.130583	0.196538	0.158943	0.0353963	0.0872927	0.0434945	0.0984864	0.102144
TH03_0027_S01	-0.0510271	0.0137943	0.0328016	0.0577438	-0.0338685	0.0471472	0.0602136	0.0925037	0.162637	0.0269997	0.0168189	0.0788321	0.0545448	0.028306
TARGET-40-PAVCLP-01A-01R	-0.0578796	0.0111007	-0.0328326	-0.0452127	-0.0429708	0.00909519	0.0178754	0.0146087	-0.028393	-0.0180445	-0.0335395	0.00646831	-0.0155525	-0.0236453
TH03_0139_S01	-0.0339407	0.0810149	-0.00882778	0.0182042	0.163487	-0.0430705	0.0296363	0.0617615	-0.0488701	0.0858009	0.000549179	-0.12895	0.0166738	0.0107565
THR15_0356_S01	0.00556519	0.0488947	0.0546951	0.031238	-0.0337909	0.075793	0.0856728	0.115758	0.0536561	0.0842922	0.0706862	0.0259296	0.0689324	0.0785764
TARGET-40-PALECC-01A-01R	-0.0573008	-0.0404759	-0.103152	-0.0963594	-0.0325056	-0.0411929	-0.0240099	-0.0595112	-0.070329	-0.0926274	-0.0962027	-0.10919	-0.102504	-0.0794764
TARGET-40-0A4I0W-01A-01R	-0.0887519	-0.114111	-0.106646	-0.110259	-0.027793	-0.00659583	-0.0968913	-0.0542547	-0.0683818	-0.187866	-0.109551	-0.0537976	-0.0933182	-0.0915964
THR15_0345_S01	0.0426408	0.0487664	-0.00234946	-0.0145056	-0.0321908	-0.00582562	0.055202	-0.012096	-0.0178022	-0.0120303	-0.0156919	-0.0143111	-0.0316056	-0.0351105
TARGET-40-PATMXR-01A-01R	0.00657296	0.0980352	0.0750867	0.074736	0.237445	-0.00677859	-0.0500649	-0.0527953	-0.0722611	0.0402237	0.0627604	0.0587859	0.0345893	0.0315205
TARGET-40-PAPKWD-01A-01R	0.106851	0.0303887	-0.0198855	-0.0440981	-0.00542179	-0.108875	-0.0722446	-0.134137	-0.0921603	0.0232215	-0.0300989	-0.110457	-0.0475385	-0.0682047
TH27_0693_S01	-0.12687	-0.112178	-0.0616769	-0.058046	-0.038011	0.0850068	0.0203361	0.0623575	-0.0330052	-0.0943862	-0.0222531	-0.122693	-0.0106986	0.00282822
TH34_1351_S01	0.0291266	0.0428373	0.150729	0.160006	-0.0308675	0.113349	0.04977	0.0587585	0.0481068	0.0821014	0.113248	0.221019	0.119846	0.0869283
TARGET-40-PATMIF-01A-01R	0.0170717	0.033291	-0.0248121	-0.0236005	-0.0290902	0.0372445	0.0135595	0.0657501	-0.00734738	0.00360152	-0.0218526	-0.0252526	-0.0267488	-0.0196161
TARGET-40-0A4HXS-01A-01R	0.00940488	-0.0128688	0.0314446	0.0194493	0.302485	-0.0677043	0.135379	-0.00746274	-0.0210232	0.0513879	0.0421134	0.0373457	0.0302111	0.0228848
THR24_2092_S01	0.120359	-0.0233149	-0.157557	-0.144396	-0.0194081	-0.0959187	-0.0300281	-0.0196906	-0.0499808	-0.089194	-0.176481	-0.184719	-0.144032	-0.17238
THR15_0362_S01	0.0618636	-0.100824	0.0797108	0.0460768	-0.0246185	0.0982954	-0.00212776	0.0503024	-0.0660379	0.0649795	0.116817	0.104167	0.0994256	0.128245
THR15_0342_S01	-0.0109282	0.0282592	-3.34218e-06	0.0359089	-0.00763273	-0.0265634	0.0665511	0.0562306	-0.0113146	-0.0420261	-0.00491066	-0.0525509	-0.0355527	0.00645574
TH27_0698_S01	0.0369048	0.0227562	0.0319748	0.0468244	-0.0144739	0.0706414	-0.0168232	0.0289894	0.0642383	0.0648979	0.00729569	0.129277	0.0177869	0.00523655
THR25_0644_S01	0.173536	-0.0852522	-0.10282	-0.0609979	0.0212618	-0.124593	-0.125812	-0.114833	-0.0818955	-0.149527	-0.105969	-0.0847582	-0.15608	-0.129113
TH03_0027_S03	0.0168002	0.041873	0.0703833	0.0697278	-0.0274706	0.0984474	0.0280065	0.0437768	0.0673661	0.0816503	0.0744931	0.108544	0.0906157	0.0845648
TARGET-40-PATKSS-01A-01R	-0.00793524	0.050551	0.0411079	0.0222948	-0.0311334	-0.126493	-0.15234	-0.154008	-0.0943546	0.0589865	0.0319963	-0.0482125	0.0338178	0.0049991
TARGET-40-0A4I4O-01A-01R	-0.00197048	0.0873052	0.0344823	0.064482	-0.00779524	-0.119995	-0.0590663	-0.0268402	-0.054656	0.00589296	0.0118388	0.0494619	0.00865967	0.0175169
TH03_0022_S01	-0.0396009	-0.0376716	-0.0474018	-0.0532574	-0.0279151	-0.0179057	-0.0196729	-0.0270576	-0.0301424	-0.0109236	0.0274595	-0.126439	0.0483905	0.0563615
TARGET-40-PAMHYN-01A-01R	0.0101224	-0.0165431	-0.0298671	-0.0466518	-0.0377785	-0.0413432	-0.0212406	-0.0330195	-0.0408067	-0.0268189	-0.0196657	0.0249696	-0.0237745	-0.0460588
TARGET-40-PALWWX-01A-01R	-0.0374882	0.0911308	0.0551922	0.0560093	-0.0201186	-0.0669645	-0.000868414	0.00174959	-0.0204342	0.0983882	0.0403256	0.0831981	0.044517	0.0167045
TARGET-40-PAPFLB-01A-01R	0.0599027	0.14783	0.0868759	0.117605	-0.0267162	-0.101118	-0.0769842	-0.00256116	-0.0764084	0.0979308	0.0496683	0.0472052	0.0343989	0.00129257
THR15_0344_S01	0.0840885	0.136816	0.129491	0.116486	-0.00743643	-0.00563986	-0.0758746	-0.0147781	0.017007	0.113685	0.114579	0.128058	0.0817325	0.0705266
TH03_0038_S01	0.017636	0.140448	0.101952	0.125768	-0.0300299	-0.00551286	0.153437	0.0849673	0.190492	0.0827617	0.0479677	0.115895	0.0467499	0.0369124
THR15_0334_S01	0.0589094	0.0601609	-0.0495074	-0.015129	-0.00540095	-0.063014	-0.0523658	-0.069441	-0.0586962	-0.0401826	-0.0829212	-0.0555728	-0.104209	-0.107519
TARGET-40-PANZHX-01A-01R	0.0446879	0.0222786	-0.0573981	-0.0557839	-0.0326929	0.00976176	0.0670793	0.0305179	0.0240397	-0.000967986	-0.0595031	-0.0285008	-0.050864	-0.0505335
TARGET-40-PARKAF-01A-01R	0.0884319	-0.00526554	0.0257765	0.00754809	-0.0394886	-0.0326017	-0.0939565	-0.0800055	-0.0660184	0.0752374	0.0472932	0.0202022	0.0371941	0.0468491
TARGET-40-PATPBS-01A-01R	-0.053061	0.0821542	0.0800215	0.0637175	0.00995128	-0.0329987	0.0075631	-0.0250815	-0.0406528	0.0981257	0.0768832	0.0243849	0.0696549	0.0863436
THR15_0359_S01	0.0903098	-0.0155293	-0.0197542	-0.0478233	-0.0350081	-0.0289339	-0.0186911	-0.0212002	0.0125125	-0.0206719	-0.024273	-0.028109	-0.0434014	-0.0363417
THR25_0643_S01	0.0927292	0.0866272	0.135149	0.136233	-0.0256799	-0.0158425	-0.13447	-0.0893459	-0.0793934	0.0939962	0.096839	0.175955	0.0782911	0.0588022
TARGET-40-PATMPU-01A-01R	0.0709403	0.0821799	0.0974752	0.0973891	-0.0259938	-0.0145385	-0.0400183	-0.0449966	-0.0791971	0.0934326	0.0785652	0.095917	0.0662116	0.0515629
TH34_1456_S03	-0.038213	-0.131294	0.0759447	0.0825095	-0.0163667	0.223509	0.196617	0.130759	0.214642	0.00918808	0.0548561	0.130945	0.0874297	0.0820319
TARGET-40-0A4I4M-01A-01R	-0.13906	-0.0171423	-0.0502132	-0.0752735	-0.0144457	0.10569	0.0370436	0.0377077	0.00182045	-0.0889887	-0.0446895	-0.0488898	-0.029409	-0.0312749
THR15_0348_S01	0.0603456	-0.146694	0.0122978	-0.0093815	-0.0331253	0.106409	0.0555627	0.0956135	0.103279	0.0358214	0.058351	-0.0275682	0.0573793	0.0868052
TARGET-40-PANGPE-01A-01R	-0.0595672	0.061765	0.0283276	0.0173492	-0.00990152	-0.00555257	-0.0458508	-0.0362726	-0.0560029	0.060584	0.0354755	0.0337131	0.0370024	0.0405076
THR25_0635_S01	0.138823	0.0858175	-0.0147421	0.0351548	0.00296787	-0.0258379	0.0701016	-0.0196797	0.0102327	0.030307	-0.0522314	-0.0918827	-0.0512745	-0.0592816
THR24_2102_S01	0.00161573	0.0411904	-0.0196819	0.00561022	0.0776757	0.0158573	-0.025509	-0.0464749	-0.0347586	0.00730816	-0.0517937	0.0446225	-0.0412652	-0.0738006
TARGET-40-0A4HMC-01A-01R	0.0149554	-0.0670937	-0.0528544	-0.0688434	-0.022444	-0.0370344	-0.0298347	0.0149745	-0.002293	-0.0679651	-0.0476048	-0.0373238	-0.0612841	-0.0464934
TH40_2283_S01	0.0917013	0.0116991	-0.0411777	-0.0377944	-0.016629	-0.114256	-0.0988721	-0.0975748	-0.0781201	-0.0243871	-0.0573994	-0.0500463	-0.074662	-0.0673952
TH03_0143_S02	0.0163858	0.0352576	0.0393515	0.0472491	-0.0222822	0.125485	0.175399	0.161689	0.230796	0.0727796	0.0614853	0.0143708	0.0898437	0.0832629
TH03_0143_S01	-0.104004	-0.167672	-0.0765584	-0.0744268	0.353675	0.0861747	0.0513433	0.120457	0.10897	-0.0620124	-0.0409152	-0.0682937	-0.0032179	0.00371196
THR24_2097_S01	-0.0522435	0.0901092	0.132227	0.1504	-0.00132217	0.0766845	0.0711074	0.0581764	0.12443	0.0807703	0.103581	0.0734159	0.106606	0.0834168
TARGET-40-PASEBY-01A-01R	-0.102368	0.029251	-0.0222087	-0.042167	-0.0308534	0.023313	0.0469954	-0.00630038	-0.0269668	-0.0328644	-0.013232	-0.0290043	-0.00829008	-0.00262041
TH27_1159_S01	-0.0164719	-0.101516	-0.0309617	-0.0313392	-0.0300009	0.0826063	-0.00996911	-0.0258672	-0.0132038	-0.0536709	-0.0418517	0.0122466	-0.036143	-0.0320944
TH03_0296_S04	-0.00631447	-0.0259463	-0.000473683	0.017982	-0.0338685	0.0418107	-0.0339317	-0.023524	0.0223205	-0.0279698	0.000684598	0.0136589	0.0176402	-0.0266582
TH03_0296_S02	-0.0267017	-0.143536	0.0364516	0.0270812	-0.0113159	0.204241	0.141248	0.0883652	0.147989	0.0289386	0.0715963	0.106831	0.0951385	0.0923216
TH03_0296_S03	-0.0714178	-0.120039	0.00481666	-0.00859451	-0.0275921	0.167223	0.0522455	0.125244	0.0378683	-0.0249399	0.0500083	0.0268812	0.0633957	0.0888379
TARGET-40-0A4I9K-01A-01R	-0.148429	-0.00211486	0.0132329	-0.0149939	-0.0149366	-0.0546327	-0.000230843	-0.0302665	-0.060933	0.0475191	0.0518656	-0.0219251	0.0545195	0.0886288
TH03_0296_S01	0.062215	-0.0581501	0.0578738	0.0703818	-0.0286178	-0.1004	-0.180781	-0.126579	-0.0897827	0.0495046	0.0835689	0.0487829	0.0933637	0.0623923
THR24_2103_S01	-0.101532	-0.0955337	0.0896128	0.0741024	0.0481735	0.155799	0.157088	0.212802	0.261034	0.0559316	0.0910834	0.0960311	0.10625	0.103149
TARGET-40-PASRNE-01A-01R	-0.0786497	0.0417287	0.0607696	0.037494	-0.0211426	0.0356564	0.012309	0.0275119	-0.0424389	0.0242167	0.0523695	0.0181494	0.0241593	0.0326907
THR15_0357_S01	-0.0276251	0.129629	0.120027	0.0968946	-0.0435882	0.0018055	0.0146363	0.0303987	-0.0411535	0.145088	0.131717	0.0554047	0.0981242	0.121608
TARGET-40-PASSLM-01A-01R	-0.0451521	0.151275	0.143342	0.161873	0.0811434	-0.0942353	-0.0405305	-0.0918171	-0.0660611	0.129854	0.115966	0.149805	0.0783059	0.0667905
TARGET-40-PANZZJ-01A-01R	-0.0497086	-0.0672698	-0.160659	-0.167958	-0.0337491	-0.0646615	-0.112833	-0.0521244	-0.0601269	-0.16291	-0.154644	-0.0688773	-0.166031	-0.145687
TARGET-40-PARGTM-01A-01R	0.000364968	0.0597744	0.0276823	0.014635	-0.0335307	-0.0564067	-0.030404	-0.0822813	-0.0792426	0.0676751	0.0552206	-0.0993156	0.0529982	0.0676931
TARGET-40-PAVALD-01A-01R	0.0527161	0.0925277	0.0426394	0.0325083	-0.0270341	-0.170757	-0.198728	-0.187995	-0.0833443	0.0599697	0.0319255	0.0247162	0.0298553	-0.0171956
TARGET-40-PAMRHD-01A-01R	0.0350571	0.0164999	0.0130179	0.00147962	-0.0197556	0.0412215	-0.0402524	-0.0215128	-0.0644087	-0.048694	-0.00850234	-0.00326457	-0.0413211	-0.019263
THR31_0893_S01	-0.102958	-0.0419471	-0.0215442	-0.0246847	-0.00422572	0.037187	0.0395262	0.0559716	0.0339712	-0.0320606	0.00343389	-0.0680745	0.0120082	0.0334128
TH40_2231_S01	0.127701	0.00643266	0.0283452	0.0396068	-0.00480032	0.00520057	-0.0472165	-0.0567026	-0.0666915	0.0492554	0.0171394	0.00799365	0.016084	-0.00233464
TH27_0689_S01	-0.0685617	-0.0201738	-0.0566514	-0.0173125	-0.0270504	-0.0443099	-0.00333166	0.0493394	0.0653735	-0.0942364	-0.0823469	-0.0563019	-0.0518773	-0.0891632
THR24_2087_S01	-0.0932639	0.0345011	0.107368	0.11359	-0.0145879	0.07404	0.166749	0.200045	0.185514	0.126287	0.10349	0.117039	0.13141	0.125323
TH27_1404_S01	0.043508	-0.164115	0.00462857	-0.00831317	-0.0191832	0.170608	0.0670257	-0.00179387	0.0191521	-0.0131836	0.0488902	0.0631553	0.068082	0.0951289
TH27_1357_S01	-0.0581248	0.0125369	-0.0174181	0.00306635	-0.0189766	-0.0552099	-0.0902141	-0.0971786	-0.0825431	-0.00507039	-0.0364391	-0.00120298	0.00460593	-0.0297265
TARGET-40-PAKFVX-01A-01R	0.148721	-0.0309643	-0.111249	-0.0838493	-0.0391047	-0.0897528	-0.030126	-0.102094	-0.0775544	-0.0611822	-0.109798	-0.111665	-0.104175	-0.103037
TARGET-40-PARJXU-01A-01R	-0.0822331	0.0457412	0.0431179	0.0491424	0.000198267	-0.0331015	0.0127315	-0.109086	-0.0560089	0.0394378	0.0843058	-0.0315541	0.0640661	0.134271
THR24_2099_S01	0.0374985	-0.0896756	-0.195757	-0.195512	0.00597567	-0.10568	0.0591302	0.056815	-0.0335275	-0.189099	-0.193427	-0.177583	-0.201335	-0.179166
TH40_2202_S02	-0.00527302	0.0976899	0.0962856	0.0686855	-0.0554359	-0.082516	-0.00701106	-0.0067748	-0.0318694	0.107487	0.107929	0.0832534	0.0744528	0.075537
TH40_2202_S03	-0.0711213	0.0872762	0.0188008	0.0300079	-0.09375	-0.0863484	-0.0547724	-0.0121056	-0.0592283	0.0157678	0.0180067	0.018355	-0.00405912	0.000573879
TH40_2202_S01	-0.115077	0.02163	0.0297907	0.0115408	-0.124649	-0.00569876	0.00296565	0.0178829	-0.0177258	0.0130753	0.0476368	0.0251326	0.0340006	0.0407415
THR29_0767_S01	-0.00285968	0.0730771	0.0668024	0.0500908	0.00349502	0.0359638	0.188293	0.173695	0.368854	0.0787083	0.0402567	0.0633237	0.0256627	0.0149701
THR24_2168_S01	-0.100127	0.0272689	0.133294	0.101249	0.125576	0.125079	0.0897701	0.0942635	0.0833108	0.0938412	0.129575	0.110135	0.136827	0.1117
THR29_0724_S01	0.0614351	0.0474752	-0.0105233	0.0363199	0.0197582	-0.0482126	-0.0434849	-0.0310536	-0.0471081	-0.028888	-0.0212012	0.0200124	-0.0284518	-0.00988302
THR29_0755_S01	-0.00725219	0.0198503	0.0646182	0.0382647	0.128547	-0.00552559	-0.0323101	-0.0465569	-0.047109	0.0719606	0.0818169	-0.0300793	0.0870302	0.085808
THR29_0802_S01	0.128682	-0.0819067	-0.15847	-0.144063	0.0308043	-0.0613272	-0.0160106	-0.00420392	0.0383946	-0.148043	-0.167785	-0.0943784	-0.166786	-0.171523
THR24_2169_S01	-0.105606	-0.0519077	0.0703892	0.0571827	-0.0234519	0.0210241	0.268945	0.154885	0.0383556	0.0465595	0.0828872	0.0151862	0.0990877	0.10669
THR29_0764_S01	0.109714	-0.0571581	-0.0105004	0.015662	-0.0451204	-0.0463605	-0.0719433	-0.0802411	-0.0280517	-0.0526724	-0.0192603	0.000915994	-0.00344923	-0.00119056
THR29_0733_S01	0.00548323	0.0991448	0.0800754	0.0730087	-0.0394171	0.0462664	0.021837	0.0162079	-0.00535686	0.0908942	0.0726214	0.152753	0.0588846	0.0673784
THR29_0773_S01	0.0783857	-0.149608	-0.135751	-0.125686	0.177376	-0.0839719	-0.123131	-0.11843	-0.079044	-0.0749312	-0.121124	-0.0688793	-0.107997	-0.105396
THR24_2173_S01	-0.0580647	-0.0196989	0.0505223	0.0208096	0.111015	0.0119695	0.00223916	-0.0262966	-0.00846812	0.0443204	0.0552829	0.0545229	0.0646889	0.0662443
THR29_0730_S01	0.0190897	-0.058299	-0.104451	-0.108825	0.100322	-0.0785991	-0.13488	-0.137534	-0.078664	-0.10403	-0.0947376	-0.153075	-0.0965466	-0.0929188
TH03_0006_S01	-0.0121961	0.0787524	-0.0351851	-0.0748118	-0.111899	-0.0136565	-0.0808796	-0.0390552	-0.0440621	0.0612338	-0.0152072	-0.0994035	0.014009	0.0259881
THR29_0803_S01	0.0318655	-0.0681677	-0.108973	-0.132863	-0.0909764	0.110309	0.0792443	0.0907889	-0.0110666	-0.112569	-0.080954	-0.115251	-0.0733163	-0.0426307
THR29_0774_S01	0.0422705	0.025568	-0.0270415	-0.0343955	0.0183424	-0.056019	0.00648539	-0.00435044	0.102379	-0.0447986	-0.0505073	-0.0535706	-0.0592666	-0.0890693
THR29_0725_S01	-0.0110634	0.0288067	0.042816	0.0531532	0.0584677	-0.0676955	0.015994	0.0321723	0.0590754	0.0171402	0.00783583	0.0176571	0.0114679	-0.00487114
THR29_0788_S01	0.0234739	0.0742636	0.0367045	0.0528772	0.00556432	0.0136432	0.0224036	0.0205434	0.0785755	0.00294723	0.00485502	0.0942161	0.00563703	-0.0172712
THR24_2156_S01	-0.0563137	0.117717	0.120022	0.130854	-0.109549	0.0411968	-0.0406148	-0.00631209	-0.0433881	0.14058	0.137055	0.0667264	0.123778	0.136652
TH40_2288_S01	-0.00387923	0.0366346	0.0249972	-0.0190186	0.0663588	-0.0342462	-0.0426923	-0.065632	-0.0372781	0.0526074	0.039627	0.0180106	0.0151127	-0.0134068
THR29_0801_S01	0.10006	0.00471146	-0.105822	-0.0778031	0.0289557	-0.0818586	0.0154893	-0.0239202	0.103105	-0.106386	-0.133185	-0.0885893	-0.126942	-0.13237
THR29_0754_S01	0.0570834	0.0589719	0.0712386	0.0825519	0.0259777	-0.0352327	-0.0738238	-0.0791325	-0.0586554	0.0859334	0.0219328	-0.00267544	0.013669	-0.00667343
THR24_2145_S01	0.0757372	-0.0415662	0.0424082	0.00760998	0.0595912	-0.104777	-0.113154	-0.0935238	-0.0627369	0.00416446	0.0529828	0.108799	0.00272779	-0.0200258
THR29_0782_S01	0.0602561	0.0297222	0.00601585	-0.000605474	0.0681408	-0.0864213	-0.0722273	-0.092258	-0.0672082	0.0668701	0.0446144	-0.0782913	0.0460812	0.0679538
THR29_0796_S01	0.03013	-0.0832894	-0.04163	-0.0144769	0.0544748	-0.0305951	-0.0075947	-0.0116303	-0.0574055	-0.0528934	-0.0601307	0.0219146	-0.0303106	-0.0488059
THR24_2172_S01	0.0170898	0.0861292	0.0176857	-0.0102182	-0.11832	-0.0584122	-0.0619108	-0.011303	-0.0457264	0.0250837	0.0288393	0.00716931	-0.00998897	0.0178627
THR24_2155_S01	-0.104839	0.13703	0.144521	0.13672	-0.00533099	0.0335098	-0.0241323	-0.0277498	-0.0269685	0.135438	0.122017	0.0844085	0.0974156	0.0496435
THR29_0791_S01	0.111309	-0.0582112	-0.186762	-0.144173	0.0188275	-0.0831693	-0.0527858	-0.049956	-0.031544	-0.131201	-0.190858	-0.127244	-0.186646	-0.169822
THR29_0741_S01	-0.0364143	0.0108819	-0.00259789	-0.01537	-0.0766716	0.0903792	0.0463478	0.0927259	-0.00644803	0.00694667	0.00234253	0.0432234	0.00758354	0.0479168
THR29_0772_S01	0.0665685	0.103665	0.0147758	0.056704	-0.041179	-0.0500156	-0.032422	-0.0851303	-0.0528051	0.0177045	-0.0559158	-0.093872	-0.0792889	-0.0877446
THR24_2170_S01	-0.0812415	0.0463359	0.0541626	0.0518547	-0.0189286	-0.0753639	-0.105015	-0.0431367	-0.0666107	0.040117	0.0227425	0.0855374	0.00784304	0.00130866
THR29_0768_S01	0.00226425	0.0078434	0.011316	0.0238868	-0.0870817	0.0813382	0.0890414	0.0717375	0.0637871	-0.00959616	0.00432913	-0.029925	0.0145212	0.033431
THR29_0783_S01	-0.00712397	0.0971048	0.0267402	0.0451378	-0.0726979	0.0667897	0.135423	0.168642	0.23539	0.056326	0.00299092	0.0625002	0.00505338	0.0204334
THR29_0763_S01	0.1128	0.0039517	-0.0514063	-0.0252373	0.0465536	-0.111092	-0.146675	-0.127307	-0.0776201	-0.0738354	-0.0844717	-0.0124374	-0.111338	-0.110356
TH27_2407_S01	0.0519747	-0.135158	-0.0799066	-0.165061	0.150872	0.0382217	0.0143989	0.0477763	0.0197762	-0.0362218	-0.00959759	-0.0249833	-0.0064205	0.0252739
TH27_1409_S01	0.0337588	-0.0405724	-0.0632842	-0.0921804	0.0897976	-0.0159787	-0.0404979	-0.0275185	-0.0116047	-0.0037871	0.00230569	-0.0518395	0.0207336	0.0150906
TH27_1157_S01	0.0645027	0.0890972	0.0464726	0.0686438	-0.0452438	-0.00398239	-0.0139683	-0.0398821	-0.0437196	0.0595495	0.036541	0.0207651	0.021445	0.000917495
TH27_1157_S03	0.108677	-0.132787	-0.200585	-0.221133	-0.0301038	0.0743436	0.0385561	0.000989099	0.00269495	-0.139515	-0.144955	-0.0601133	-0.108969	-0.0866439
TH27_1157_S02	-0.0446819	-0.0535905	-0.105019	-0.0520558	-0.0341304	0.038053	0.0800401	0.0227255	-0.0282008	-0.12854	-0.115565	-0.0769185	-0.128737	-0.0888488
THR24_2160_S01	-0.169974	0.0725281	0.0822047	0.0769487	0.0780162	0.151635	0.0752458	0.0782378	-0.0117814	0.0581353	0.0997827	-0.00781831	0.107613	0.142348
THR24_2161_S01	-0.184031	0.01487	0.120019	0.124207	-0.0696533	0.21651	0.134839	0.0859385	0.0672932	0.0562131	0.124147	0.113919	0.134461	0.150901
THR29_0800_S01	0.12936	-0.0264257	-0.113512	-0.0903556	0.0167657	-0.0592653	-0.0406305	-0.0303502	-0.037856	-0.0739939	-0.135871	-0.106308	-0.134074	-0.151114
TH06_1174_S01	-0.106396	0.0054467	0.0146875	-0.00865046	-0.0549334	0.162695	0.0691497	0.0846856	0.0132188	0.0442138	0.0363856	0.0230985	0.0680138	0.0579274
THR24_2144_S01	0.0475032	0.0163424	-0.0495539	-0.016197	-0.00687762	-0.0654142	0.0357565	0.00429386	0.149692	-0.0807522	-0.0855757	-0.0255277	-0.0789219	-0.121708
TH34_2351_S01	-0.0389698	0.0260286	0.0468171	0.0230428	-0.0756554	-0.0112857	0.0946204	0.103287	-0.0109213	0.0572477	0.0692972	0.106652	0.0766544	0.0955464
THR29_0747_S01	0.0584001	0.0655325	0.0199928	0.0561327	-0.095888	-0.0859592	-0.0962721	-0.0732904	-0.0650727	-0.00758652	-0.00569145	0.14101	-0.0147776	-0.0167851
THR31_0919_S01	0.0559897	-0.045213	-0.0517709	-0.0625844	0.0129727	0.0520138	0.0140068	-0.0691874	-0.0416665	-0.072227	-0.0225341	-0.013418	-0.0338028	0.00936669
TH40_2287_S01	-0.0209985	0.0105778	0.0136492	0.00832487	-0.0267461	0.0353088	0.0566972	0.0917194	0.0581742	0.0163792	0.0381355	-0.000478215	0.026099	0.0572714
TH34_1380_S01	0.0260333	0.00768553	0.0628706	0.050952	-0.0936581	0.0576554	-0.0565068	-0.0662373	-0.0504083	0.0681319	0.0470503	-0.0540222	0.0458329	0.0220663
THR29_0797_S01	0.079559	0.0642194	0.0395017	0.0803568	0.015777	-0.00556419	0.0582661	0.021968	0.0456571	0.0159274	0.0284671	0.0660226	0.0214525	0.0165907
THR29_0720_S01	0.0451009	0.0518434	0.0842744	0.0627209	-0.0239707	0.0425875	0.0398854	0.0726292	0.123877	0.0530369	0.0681546	0.054908	0.0504898	0.0289378
THR29_0765_S01	0.0257177	0.119917	0.0544899	0.0575125	0.0303339	-0.0621762	0.0205933	0.0401011	0.0337762	0.0830875	0.0256904	0.000147826	0.0345445	0.023841
THR29_0740_S01	-0.174181	-0.318737	-0.156061	-0.219439	0.160923	-0.00221217	0.0806462	0.112829	0.0751959	-0.119358	-0.0658283	-0.213158	-0.0607718	-0.0185144
THR29_0732_S01	-0.0305768	0.0995326	0.125875	0.131068	0.0192004	0.13735	0.0322663	0.0161575	-0.024528	0.0865376	0.103001	0.128728	0.0846057	0.0844262
THR24_2137_S01	0.021199	-0.0397765	-0.134868	-0.105238	-0.122244	0.0247379	0.0523161	0.025925	0.0608518	-0.111961	-0.106908	-0.0106163	-0.079821	-0.0647371
THR29_0795_S01	-0.0182673	0.0200686	0.00636073	0.0201024	-0.0634596	0.0860219	0.137144	0.102835	-0.00664894	-0.00180125	-0.0161761	0.0251966	0.00309023	-0.01321
THR31_0872_S01	-0.101856	-0.0496333	-0.104751	-0.0931548	0.0143103	-0.00638397	-0.0407793	-0.00814879	-0.0462486	-0.0563147	-0.0353728	-0.0792137	0.00781377	-0.0355667
THR29_0727_S01	-0.00196305	-0.00870987	-0.0172912	0.00258716	0.080463	-0.00167586	0.0106816	-0.00854203	-0.00179877	-0.0664485	-0.0477651	0.027619	-0.0344076	-0.0463441
THR29_0722_S01	0.0841899	-0.10638	-0.147249	-0.127558	0.0924582	-0.0469511	0.0419729	0.0500943	0.0501547	-0.10836	-0.136588	-0.115354	-0.118861	-0.0905819
TH27_1272_S01	-0.026042	-0.034997	0.0788187	0.0274074	-0.0599585	0.184231	0.0759534	0.0663323	0.0306739	0.108667	0.14149	0.0476095	0.160015	0.184978
TH27_1272_S02	-0.150831	-0.247734	-0.0795404	-0.113077	-0.157852	0.109529	0.0773414	0.132954	0.0586715	-0.0631778	-0.000543684	-0.104701	0.0670659	0.0989549
THR29_0757_S01	0.0386514	0.0853869	0.0663327	0.0728916	-0.00267574	-9.67271e-05	0.0319606	0.0328125	0.0903197	0.041809	0.0401581	0.0860571	0.0282895	-0.016373
THR24_2171_S01	-0.0322983	0.0913713	0.133816	0.123326	0.0586155	0.0855472	0.00286052	0.0020222	-0.0517203	0.12829	0.123582	0.163668	0.118363	0.099756
THR29_0789_S01	-0.00484575	0.124695	-0.0268162	0.065611	-0.0540956	-0.124146	-0.120204	-0.0873575	-0.0523306	-0.0386795	-0.0823566	-0.0443375	-0.0934687	-0.0951939
THR24_2153_S01	-0.147961	-0.0608559	-0.0924075	-0.0200509	-0.0549801	-0.02611	0.0756665	0.0408899	0.0913215	-0.149431	-0.163071	-0.102016	-0.154144	-0.169707
THR29_0778_S01	0.0027618	0.0464326	0.00233177	0.00617539	-0.0849301	0.00382305	0.0115854	0.0556798	-0.00289747	0.00989489	0.0264515	0.022003	0.0373625	0.068875
THR24_2157_S01	-0.199786	-0.162869	0.109248	0.0484542	-0.161676	0.253389	0.182912	0.220092	0.16572	0.139922	0.187279	0.100424	0.20323	0.239359
THR24_2157_S02	-0.0644729	0.0952738	0.165509	0.141898	0.0025631	0.00515942	-0.000215248	0.030616	0.00404289	0.170946	0.150537	0.189599	0.143181	0.119981
THR24_2157_S03	-0.117354	0.0919088	0.128922	0.146422	-0.0962597	0.0322167	0.0516278	0.0828925	0.000551329	0.170334	0.115822	0.139359	0.111468	0.105173
THR24_2149_S01	0.00149016	0.0904471	0.0639561	0.0984051	-0.0271086	0.0527399	0.0189908	0.0142883	-0.0306877	0.0489797	0.0160825	0.100082	-0.00348526	-0.0190822
THR29_0735_S01	0.0902289	-0.0319643	-0.0612926	-0.0120935	0.0382846	0.00149179	0.00684827	0.0083985	-0.0133843	-0.122646	-0.0900815	-0.0105634	-0.105795	-0.0787309
THR29_0742_S01	0.0801459	-0.0462095	-0.00414476	0.00296892	-0.0765754	-0.00795516	0.0792451	0.113373	0.0466672	-0.06134	-0.0157668	0.0501025	-0.0165479	-0.0207653
THR29_0746_S01	-0.0502182	0.14606	0.0497729	0.0691231	-0.100235	0.00295931	0.0296833	0.00848114	0.00868636	0.0608731	0.0076362	-0.0308844	-0.00348445	0.00437483
THR29_0759_S01	0.0839081	0.0998802	0.0236836	0.0509045	-0.0414219	-0.110327	-0.122867	-0.113256	-0.0744799	0.0143278	-0.00258269	-0.0508116	-0.0432761	-0.0610707
THR29_0799_S01	0.129772	-0.0142481	-0.0755481	-0.0597648	0.067871	-0.101976	-0.104931	-0.0887236	-0.0817484	-0.0563684	-0.0925729	0.072491	-0.113191	-0.104947
THR24_2143_S01	0.102028	-0.0521417	-0.0731785	-0.114683	0.0601589	-0.0755703	-0.0696717	-0.0600826	-0.0269494	-0.0369563	-0.0568258	-0.0718545	-0.0719068	-0.0873484
THR29_0743_S01	0.0571765	0.0376148	0.0551669	0.036237	0.0826638	-0.0933926	-0.0880944	-0.064438	-0.0516409	0.0652618	0.0434425	0.0237523	0.0279502	0.022414
THR24_2141_S01	0.0343829	0.0239763	0.0661552	0.0636519	0.00729616	-0.083388	-0.105732	-0.0890053	-0.0800571	0.11172	0.0940306	0.0924361	0.0816576	0.0631568
THR29_0739_S01	0.0195059	0.0883914	0.106369	0.0934255	-0.0417566	-0.0650421	-0.0918325	-0.103312	-0.0633753	0.0843797	0.0777614	0.0908994	0.0810766	-0.00958437
THR29_0787_S01	-0.0109243	-0.0090744	0.0488494	0.0401361	0.14057	0.0202075	0.0912703	0.0579321	0.0563512	0.0298806	0.0447313	0.052486	0.0561793	0.0477102
TH27_1164_S02	0.0273858	-0.0966215	-0.08333	-0.102524	0.0103561	0.132735	0.0306894	0.0341882	0.00633609	-0.0833051	-0.0403495	-0.0405091	-0.0189828	0.000181325
TH27_1164_S01	-0.00773482	-0.0033519	-0.0549371	-0.0513374	0.0939398	0.0226408	0.10598	0.132621	0.266164	-0.0309396	-0.0258612	-0.00914063	-0.037413	-0.0125402
THR29_0750_S01	0.133705	-0.0560046	-0.121322	-0.108187	-0.08429	-0.0321354	-0.0211843	-0.0206322	-0.0353593	-0.121159	-0.112105	-0.181242	-0.131626	-0.0937843
THR29_0738_S01	0.0922702	0.0441626	-0.0114303	-0.00148049	-0.0420757	-0.0740042	-0.0908431	-0.0781893	-0.0620141	-0.0641326	-0.0532407	0.0106603	-0.0730433	-0.103283
THR24_2163_S01	-0.214499	-0.0163658	0.125561	0.08028	0.172321	0.0307458	-0.0123918	-0.0333093	-0.0466317	0.139591	0.146682	0.0851441	0.166431	0.121645
THR29_0779_S01	0.0333618	-0.0118802	-0.0396008	-0.0744752	0.0021236	0.148134	0.013822	0.0120308	-0.0418531	-0.012012	0.0106044	-0.0325577	0.00318287	0.0484379
TH40_2232_S01	0.0161839	0.0689346	0.0424662	0.0343137	0.0223018	0.0468368	0.0176824	-0.0263839	0.0126781	0.0670235	0.0508034	-0.0221099	0.0240318	0.0426787
THR24_2142_S01	-0.0231748	-0.100645	-0.165888	-0.202288	-0.0604211	0.050012	0.0226783	0.00824313	-0.0184586	-0.166134	-0.122736	-0.133401	-0.132897	-0.0998892
THR29_0760_S01	-0.00161127	0.011177	0.0692233	0.0684956	0.14032	-0.00108737	-0.0217045	-0.0261135	-0.0362981	0.0453716	0.040501	0.0580741	0.043298	-0.00530415
THR29_0748_S01	-0.0593993	0.0249378	0.0323077	0.0274695	-0.0149862	0.0732891	0.109607	0.110699	0.0389991	0.0461064	0.0502081	0.0102689	0.0685177	0.111907
THR29_0784_S01	0.0807826	0.0596951	-0.0133068	0.0466505	-0.094361	-0.011379	-0.034326	-0.00899564	-0.0379241	-0.0534843	-0.0465167	0.0162325	-0.0589119	-0.0333333
THR28_0687_S01	-0.0116378	-0.0299937	-0.0536556	-0.0332772	-0.102865	-0.0557358	0.0165269	-0.00230125	-0.0261599	-0.0622489	-0.0580885	-0.0508958	-0.0265159	-0.0197571
THR29_0798_S01	0.0950746	-0.107766	-0.173496	-0.150412	0.0495022	-0.0557825	-0.0551519	-0.0518042	-0.0705136	-0.176925	-0.159122	-0.199231	-0.143389	-0.10747
THR29_0777_S01	0.0264573	-0.0519964	-0.0370633	-0.0291614	-0.0340355	0.00847295	0.229464	0.235012	0.431125	-0.106326	-0.0445454	0.0433536	-0.0477718	-0.0265874
THR29_0785_S01	0.0557225	0.033159	0.00121119	0.0107713	0.0537808	-0.011539	-0.0508212	-0.0276598	-0.0421451	-0.00195331	-0.00875368	0.0715828	-0.01569	-0.00895607
THR29_0786_S01	-0.00629417	0.0353665	0.0736207	0.0741939	-0.00681921	0.11075	0.0765196	0.0971	0.0454668	0.022299	0.0707029	0.0159173	0.0680094	0.0833871
THR29_0790_S01	0.066619	0.0598519	-0.0249201	0.0251141	-0.00776861	0.0402504	-0.00502198	-0.0107984	-0.0411145	-0.0729584	-0.0736106	0.0560879	-0.0718715	-0.0699127
TH03_0006_S03	-0.0364801	-0.0222607	-0.0929301	-0.11651	-0.0960476	-0.00722087	-0.00667887	0.0322212	0.00262682	-0.060763	-0.0736724	-0.174512	-0.0586151	-0.0402496
THR24_2150_S01	-0.0261507	0.00462735	0.079082	0.0367277	0.0539095	-0.0361055	-0.0605025	-0.0702617	-0.0615863	0.0654324	0.0830201	0.0895408	0.0843473	0.0808032
TH06_0623_S01	-0.120217	-0.0363616	-0.0966274	-0.110475	-0.0171489	0.0831333	0.0859455	0.103415	0.0182663	-0.0432695	-0.0610959	-0.0935766	-0.0307783	-0.0299368
THR24_2147_S03	0.00472369	-0.0450298	-0.0796944	-0.0817239	-0.10237	-0.0776167	-0.082166	-0.111959	-0.0720236	-0.0794011	-0.0876581	-0.173849	-0.106519	-0.100411
THR24_2147_S02	-0.078965	0.0930746	0.134052	0.14237	-0.100502	-0.0663446	-0.0840541	-0.10294	-0.0679634	0.140332	0.106441	-0.0316476	0.110701	0.0594899
THR24_2140_S01	0.0258816	-0.0442411	-0.0589533	-0.101111	0.0559797	-0.0895501	-0.0917468	-0.0713846	-0.0454916	-0.0286194	-0.0150394	-0.0716458	-0.0386311	-0.0232878
THR29_0723_S01	-0.0197045	-0.0781821	0.0509051	0.0762867	0.102643	-0.0279993	-0.0433658	-0.058623	-0.037726	-0.00980987	0.0192699	0.132411	0.0319248	-0.00150149
TH03_0105_S01	-0.0710033	-0.166363	-0.00273231	-0.0676919	-0.105101	0.142091	0.119312	0.137658	0.0789773	0.0154612	0.0897682	-0.0292692	0.11327	0.0897187
THR29_0737_S01	-0.0123778	0.0256527	0.0771701	0.0655331	0.0403393	-0.00253698	-0.0430902	-0.0655522	-0.0304596	0.0635865	0.0511203	0.0376063	0.0412239	-0.0204563
THR24_2159_S01	-0.177205	-0.157317	-0.0347548	-0.0436311	-0.156193	0.284607	0.186483	0.14147	0.0667783	-0.065578	0.0135085	0.00391423	0.0379156	0.0937773
THR29_0751_S01	-0.0480122	0.185505	0.149072	0.164741	-0.0249973	-0.00353559	-0.0535466	-0.0643629	-0.0419132	0.136486	0.0870385	0.138804	0.0527154	-0.0338704
THR29_0734_S01	0.0748343	0.063468	0.0581063	0.0756368	-0.0777786	-0.0884972	-0.121144	-0.110209	-0.0529371	0.0279829	0.0208212	0.0816936	0.00140055	-0.0513847
THR29_0752_S01	-0.102072	0.127217	0.0653632	0.058392	0.0271193	0.0632165	0.0618725	0.0891329	0.040135	0.0987452	0.0521016	0.0163832	0.065853	0.0640316
THR29_0758_S01	0.0705346	0.00467714	-0.00464849	-0.00840763	0.065197	-0.0647105	-0.0605938	-0.0779964	-0.0299712	-0.00138475	-0.0193305	-0.0209567	-0.0256442	-0.0279082
THR24_2151_S01	-0.254929	-0.196702	-0.0550478	-0.0894296	-0.192179	0.276025	0.116848	0.0602553	-0.0237763	-0.0742601	0.00445501	-0.10893	0.027409	0.0968852
THR29_0794_S01	0.0920196	-0.0112819	-0.102391	-0.0598842	-0.0157871	-0.012038	0.0527594	-0.0174744	0.05055	-0.110738	-0.131548	-0.0802094	-0.123368	-0.141332
THR29_0766_S01	-0.0298011	-0.0314015	0.0319719	0.00663595	-0.00865709	-0.0116263	0.0752169	0.114422	0.0334676	0.0463159	0.0453974	0.0163306	0.0565913	0.0606974
THR24_2175_S01	-0.0814812	0.0590599	0.0716763	0.0676493	0.128935	-0.0704218	-0.0259379	-0.0339189	-0.0296317	0.102658	0.0709577	0.0094233	0.0786363	0.0720429
THR29_0749_S01	0.116002	0.0148681	-0.0426358	-0.0314592	0.0040446	-0.106181	-0.163419	-0.15835	-0.0833435	-0.0839573	-0.0801961	0.0726515	-0.116953	-0.100266
THR29_0776_S01	0.0645009	-0.0441792	-0.110158	-0.100106	0.0659127	-0.0824611	-0.00137036	-0.00466479	0.0665714	-0.120509	-0.12111	-0.114622	-0.137097	-0.118943
THR29_0771_S01	0.0576838	-0.00428516	0.024939	0.027776	0.0724384	-0.0393784	-0.0860945	-0.116503	-0.0660342	-0.0282181	-0.00614497	0.0706563	-0.00338039	-0.0328288
TH27_0702_S01	-0.124362	-0.223783	-0.0127891	-0.0701818	0.143739	0.104048	0.137668	0.100731	0.179104	-0.00280398	0.0556717	-0.0137711	0.0864147	0.11275
THR29_0731_S01	0.00307453	0.0793417	-0.0114452	0.0294608	-0.0963377	0.0357276	-0.00338543	0.00582323	-0.0479633	-0.0130879	-0.0367461	0.0556505	-0.0252724	0.0036809
THR24_2165_S01	-0.124975	0.106932	0.141708	0.136305	0.018315	0.0174727	0.014029	0.0487934	0.0506232	0.121443	0.112233	0.0756758	0.113675	0.0497336
THR24_2162_S01	-0.0741042	-0.154121	0.0062891	-0.0404636	0.197841	0.0928974	0.105464	0.147521	0.0640333	0.0375655	0.0512117	-0.0349261	0.0526213	0.0967179
THR28_0688_S01	0.0237616	0.0205953	-0.0781546	-0.0425836	0.00442636	-0.0605187	-0.0539648	-0.0389165	-0.0627272	-0.0194376	-0.0791126	-0.0610615	-0.0543874	-0.0516574
THR24_2152_S01	0.0921482	-0.029264	-0.0126599	0.00238193	0.027362	-0.0525932	-0.0714798	-0.056819	-0.0554225	0.0368202	-0.0144912	-0.0828212	-0.05809	-0.0364728
THR29_0744_S01	0.045445	-0.0188213	0.0640592	0.066542	0.0975056	-0.0776843	-0.0640777	-0.0461625	-0.0411187	0.0323035	0.0533693	0.0486207	0.0679068	0.0428303
THR24_2158_S01	0.0342137	0.117906	0.0497799	0.124148	-0.0338037	-0.0612423	-0.0755274	-0.062064	-0.0767339	0.130218	0.0286884	0.0497634	-0.00838059	-0.00441993
THR29_0792_S01	0.118252	-0.017819	-0.151621	-0.102721	-0.0821972	-0.0980244	-0.0561765	-0.0954254	-0.056812	-0.135801	-0.160992	-0.0498414	-0.15678	-0.146869
THR31_0869_S01	-0.00624225	-0.0946147	-0.101974	-0.0917011	0.075733	-0.0924134	-0.0927529	-0.134371	-0.0792418	-0.149407	-0.117649	-0.0357348	-0.100545	-0.0966718
THR24_2166_S01	-0.208184	-0.0888767	0.0501663	-0.0351344	0.164835	0.0797772	0.0933807	0.0983631	0.0648179	0.10187	0.111705	-0.0441939	0.133685	0.151035
THR29_0728_S01	0.0203558	0.0240848	-0.0953135	-0.0730792	-0.0262385	0.0528307	0.0445538	0.0600023	-0.029644	-0.0474512	-0.0859677	-0.116027	-0.0700093	-0.0299606
THR29_0770_S01	0.0351925	0.0238686	0.00173622	-0.0129152	0.0302917	-0.071345	-0.100166	-0.103492	-0.0676136	0.00332679	-0.0281645	-0.0329234	-0.0361911	-0.0494112
THR29_0756_S01	0.0690673	-0.0257972	0.0362332	0.0726516	-0.00484736	-0.0984846	-0.109895	-0.135538	-0.0656507	-0.0440959	-0.0106227	0.116745	-0.00532918	-0.0488712
THR29_0761_S01	-0.0118904	0.00223968	0.0321982	0.0302168	0.114129	-0.0766466	-0.11137	-0.0817698	-0.0739669	0.0435517	0.0384326	-0.0342708	0.0571286	0.0396575
THR29_0721_S01	-0.0172489	-0.0424321	-0.101803	-0.113501	0.0272739	-0.0258692	0.112787	0.140805	0.174899	-0.0973053	-0.110727	-0.0990966	-0.119533	-0.116327
THR24_2154_S01	-0.144465	0.00746301	0.09968	0.093311	-0.025509	-0.00249225	0.0653451	0.0520585	-0.0297269	0.0563071	0.102187	0.139685	0.098544	0.101583
THR29_0780_S01	0.0476961	-0.00398129	0.0394161	-0.00872787	0.0589176	-0.0229307	-0.0853181	-0.0819807	-0.0574888	0.0184337	0.0685204	0.0367163	0.0437146	0.0249729
TH40_2236_S02	-0.0261169	-0.103015	0.0327738	-0.0102384	-0.18642	0.118678	0.0872746	0.0893894	0.071336	0.0330476	0.0994751	0.0695279	0.102091	0.137966
TH40_2236_S01	-0.00419475	-0.0969273	0.0555602	0.00474583	-0.192236	0.0755801	0.0524832	0.0509761	0.0109653	0.050217	0.116749	0.0803142	0.106669	0.13922
TH34_1414_S01	-0.0185216	-0.0408689	-0.0502554	-0.0501757	-0.0613203	0.0478683	0.0713714	0.0952789	0.140405	-0.0848474	-0.0384574	-0.0372777	-0.00683312	-0.0389887
THR29_0753_S01	0.0705661	0.0226639	0.0091974	0.0175285	0.0481038	-0.0699318	-0.0343389	-0.0548074	-0.0334247	-0.037029	-0.00764216	0.0361325	-0.00068078	0.000267868
THR29_0781_S01	0.011838	-0.0511298	-0.0190896	-0.065312	0.125921	0.0094626	-0.0436982	-0.0405375	-0.0607002	-0.00945679	0.0237555	-0.131363	0.0202358	0.0379333
THR29_0793_S01	0.0821992	-0.00422377	0.0111054	0.0221833	-0.0183909	-0.0589381	-0.0355155	-0.0502756	-0.0556114	0.0082906	0.00416479	-0.0257275	0.0106713	0.0148773
THR29_0726_S01	0.109634	-0.0664779	-0.12104	-0.0759555	0.0331298	-0.121265	-0.122276	-0.125127	-0.0767789	-0.172364	-0.162817	-0.0802216	-0.179312	-0.189018
THR28_0686_S01	0.0770357	-0.0274359	-0.142004	-0.111665	-0.0142834	-0.122851	-0.128587	-0.110118	-0.0798073	-0.0760822	-0.128134	-0.0145194	-0.0974698	-0.0889181
THR29_0729_S01	-0.000800169	0.0250082	-0.0155039	-0.0113206	0.0651678	-0.00243032	-0.0178016	-0.0214386	-0.0541765	-0.0176628	-0.0340387	-0.0310367	-0.023098	-0.0438337
TH34_1163_S01	0.0336903	-0.0239746	-0.0199462	-0.0204828	0.00396465	-0.0134863	-0.0386324	0.0243464	-0.0221171	0.00460629	-0.015415	-0.143216	-0.0170998	0.0103975
THR24_2174_S01	-0.126338	0.0981112	0.108228	0.106808	0.0932217	0.0774419	0.0329186	-0.00446421	0.0110041	0.138055	0.105857	0.0347832	0.109906	0.0996098
THR24_2139_S01	-0.0880768	0.0787376	0.0286781	0.0977172	-0.0338685	-0.114927	-0.138683	-0.150973	-0.0693846	0.0853349	-0.0112399	-0.0522451	-0.0248127	-0.0474876
THR29_0762_S01	0.0936028	0.0675194	0.0264086	0.0321927	-0.0231988	-0.032954	-0.073003	-0.107339	-0.0645625	0.0226263	0.00233322	0.0131998	-0.0087136	-0.0418377
THR29_0736_S01	0.011236	0.0748617	0.0765441	0.115692	0.039632	0.0153194	-0.0125632	0.00367444	-0.0486392	0.0588843	0.0481649	0.0970507	0.0398205	0.0323232
TH40_2212_S01	0.038778	-0.00230909	0.106115	0.044778	-0.0442755	-0.0503235	0.00175354	-0.0453388	-0.0543366	0.0961401	0.138431	0.0705696	0.112665	0.103029
THR29_0775_S01	0.0581437	-0.0540347	-0.0518866	-0.0558175	0.0259084	-0.00900454	0.0677921	0.0444195	0.136549	-0.107866	-0.0842066	-0.014054	-0.0789208	-0.097917
THR29_0745_S01	0.0179608	-0.0023699	-0.041831	-0.0231359	0.0792161	0.0202719	-0.00169456	0.0171217	-0.0196195	-0.00778965	-0.0557735	-0.048714	-0.0356222	-0.0276706
TH03_0146_S01	0.130297	0.00458793	-0.198882	-0.187316	-0.0809131	-0.0817057	-0.258961	-0.120318	-0.106542	-0.0755343	-0.12095	-0.276125	-0.0923494	-0.0867227
TH40_2234_S02	-0.0786062	0.10496	0.0920626	0.0952454	-0.0703726	0.206856	-0.0789587	-0.0832168	-0.0994249	0.00538333	0.0543334	0.0966299	-0.00739017	-0.0201881
TH03_0018_S02	0.13036	-0.198786	0.0138143	-0.00136079	-0.0249495	0.189203	-0.013574	0.0196122	-0.0458685	0.0388321	0.0649863	0.0328867	0.0902588	0.100998
TH03_0018_S01	0.175382	0.150559	0.00733798	0.00721523	-0.00540104	-0.0712563	-0.214197	-0.00936948	-0.0916803	0.0268222	0.0197312	-0.102729	-0.0098042	-0.0146849
TH34_1149_S01	0.0463149	-0.0935606	-0.146969	-0.129626	-0.0692035	-0.19239	0.16861	0.111872	0.254639	-0.174819	-0.212538	-0.0372095	-0.177836	-0.206562
TH34_1149_S02	-0.280635	-0.175188	-0.229154	-0.228513	-0.0527981	-0.0267297	-0.116906	-0.0816155	-0.044772	-0.378091	-0.264558	-0.12383	-0.280698	-0.30545
TH40_2221_S01	0.0135146	0.187268	0.262811	0.268137	-0.0797951	0.0701317	0.00711399	-0.066056	-0.08263	0.185484	0.199284	0.265637	0.173095	0.141627
TH40_2281_S01	0.154887	0.133261	0.170926	0.182105	-0.0585663	-0.119957	-0.225511	-0.183146	-0.130169	0.158806	0.140375	0.126453	0.0998674	0.106615
THR31_0936_S01	0.0686805	0.193011	-0.0310507	-0.0230207	0.0302126	-0.13963	-0.179321	-0.101602	-0.0749087	0.0203171	-0.0223235	-0.0541134	0.00841079	0.00378225
TH34_2410_S01	0.0458371	-0.150579	-0.132329	-0.0987391	-0.0300152	0.335055	0.0943164	-0.0505888	-0.0532883	-0.112096	-0.157358	-0.114096	-0.108975	-0.118937
TH27_1353_S01	-0.48572	-0.0830247	0.141946	0.106825	-0.0379021	0.418876	0.258796	0.162059	0.167689	0.028592	0.177247	0.148818	0.198635	0.20964
TH34_1447_S02	-0.110244	0.11084	0.0274891	0.0297609	-0.00226564	0.107877	0.07261	0.24784	0.0247337	0.128615	-0.0243492	0.185217	0.0401635	-0.0162854
TH34_1447_S01	-0.127495	0.30502	0.122759	0.139897	-0.00734271	-0.0326173	-0.0341447	0.170569	-0.0664454	0.222065	0.0348598	0.24831	0.0636274	0.0055744
THR31_0894_S01	0.00460887	-0.104613	-0.00651825	-0.0766065	-0.0584981	-0.0667006	0.216805	0.196843	0.509437	-0.0549931	0.0363132	-0.0319152	0.0100651	0.00566701
THR31_0939_S01	0.167441	-0.027833	-0.0908056	-0.0417239	-0.00561697	-0.116723	-0.22783	-0.148198	-0.0786747	-0.165841	-0.141856	-0.0624403	-0.14682	-0.142857
TH40_2278_S01	0.052637	0.0690365	-0.0530201	-0.0605372	-0.0678997	-0.144432	0.0648831	0.0860388	0.0997328	-0.00219703	-0.0774201	-0.118583	-0.123579	-0.0984877
TH03_0003_S03	0.0209412	0.289828	0.0719509	0.0925222	0.558522	-0.0479496	0.00587657	-0.110263	-0.0464712	0.203781	0.109081	-0.0930083	0.0766932	0.0725225
TH03_0003_S01	0.0556273	-0.0365945	-0.259331	-0.266358	0.442211	-0.208262	0.10615	-0.00301539	-0.0150185	-0.0930543	-0.228518	-0.239233	-0.17047	-0.174668
TH03_0003_S04	0.0589702	-0.00147857	-0.0446461	-0.0670605	0.620296	-0.0334642	0.127272	0.0516547	-0.0444971	0.0426815	0.0324789	-0.115882	0.0322392	0.050008
TH40_2241_S01	-0.13034	0.171423	0.33582	0.305779	-0.0622154	-0.0848276	-0.0297145	-0.063203	-0.0960233	0.217095	0.321371	0.38994	0.289209	0.274904
TH03_0156_S01	0.0160844	0.126867	0.167029	0.182946	-0.0711439	0.206105	-0.00114348	-0.0344667	-0.086221	0.153742	0.10736	-0.030174	0.121221	0.105782
TH40_2234_S01	-0.145266	0.00185736	-0.0439662	-0.0440306	-0.0636031	0.23346	-0.0865193	-0.125249	-0.118943	-0.11136	-0.0576902	-0.0187746	-0.124326	-0.118424
THR31_0911_S01	-0.164652	0.335164	0.300652	0.338148	-0.0607561	-0.146585	-0.241381	-0.0893089	-0.102227	0.275079	0.28564	0.292608	0.26581	0.198676
TH34_1415_S01	-0.0874933	-0.261576	-0.199499	-0.232764	-0.00968872	0.0471439	0.166885	0.329706	0.154214	-0.20589	-0.165804	-0.14063	-0.12049	-0.0756331
THR31_0921_S01	-0.055911	-0.172558	-0.0503504	-0.107758	0.0481436	0.156358	0.125726	0.331134	0.114525	-0.0466762	-0.00804931	-0.024998	-0.021345	0.0430539
TH27_0976_S01	-0.102561	-0.0778838	0.10494	0.108562	-0.0522733	-0.0266904	0.0465703	0.00693176	-0.0484682	0.142316	0.15668	-0.11676	0.202029	0.202263
TH03_0112_S01	-0.0186075	-0.0594707	-0.00673328	-0.00416833	-0.0599896	-0.0249559	-0.0263332	-0.15141	-0.104945	0.0390025	0.00513083	0.0241425	0.0493395	0.00149363
TH03_0112_S02	-0.0366944	0.000970131	0.0624648	0.0748929	-0.0624932	0.00405395	-0.0846111	-0.123879	-0.108351	0.0773694	0.0968812	0.0669692	0.110415	0.0876723
TH40_2238_S01	0.00380764	-0.0889322	-0.0822733	-0.0841978	-0.0661681	0.11773	0.389154	0.325023	0.447924	-0.151212	-0.0804257	-0.0272717	-0.113564	-0.0443396
THR31_0892_S01	-0.370969	-0.0287066	0.065895	0.0429271	-0.0255778	0.22773	0.294651	0.158083	0.0652413	0.040156	0.150414	-0.0151626	0.19364	0.310238
TH40_2213_S01	0.125366	-0.0683563	0.223831	0.203658	-0.0727149	0.0823735	-0.119559	-0.11541	-0.0966379	0.136329	0.222478	0.282229	0.159118	0.147822
TH40_2213_S02	0.22087	-0.387391	-0.301797	-0.276651	-0.0693507	-0.0614092	-0.145692	-0.140295	-0.0599797	-0.38187	-0.309628	-0.126641	-0.373967	-0.37433
TCGA-DX-AB3C-01	0.240269	-0.139329	-0.1796	-0.201557	-0.0602543	-0.302629	-0.0979343	-0.245739	-0.129749	-0.233731	-0.20776	-0.131366	-0.214408	-0.229331
TCGA-MJ-A850-01	0.271344	-0.169799	-0.261806	-0.245588	-0.0630395	-0.148078	-0.0420701	-0.0872848	-0.103308	-0.171476	-0.264539	-0.25813	-0.265817	-0.23329
TCGA-DX-A7EO-01	0.241443	-0.0824833	-0.193118	-0.179998	-0.0685637	-0.280686	-0.188938	-0.228815	-0.109493	-0.179279	-0.224384	-0.191155	-0.226139	-0.251346
TCGA-DX-AB3B-01	0.120058	-0.0980463	0.0624884	0.0663508	-0.0619488	0.0989037	0.0312155	-0.108206	-0.0351727	0.0295285	0.0621771	0.094398	0.068161	0.0809156
TCGA-SI-A71O-01	-0.086604	0.143734	0.0680212	0.0907743	-0.0334771	0.0146216	0.0525016	0.114653	0.0286523	0.0757801	0.0791565	-0.0205421	0.0888456	0.128025
TCGA-X6-A8C7-01	0.0272231	-0.0342062	0.223505	0.211648	-0.0701218	-0.111911	-0.108805	-0.145936	-0.112097	0.221708	0.206827	0.248368	0.228108	0.188757
TCGA-SI-A71O-06	-0.110164	0.212009	-0.0138922	0.0101809	-0.0144659	-0.0468883	0.292966	0.304573	0.425219	0.0686357	0.00534877	-0.0318382	0.0090254	0.045501
TH40_2256_S02	-0.126757	0.0305463	0.0671597	0.0263473	-0.00526753	0.0524831	0.0592558	0.0754716	-0.0323701	0.098471	0.0839013	-0.00688404	0.0866161	0.0808007
TH27_2189_S01	0.0991774	-0.0563303	-0.116619	-0.107888	-0.0410841	0.0188989	-0.0191757	-0.0804884	-0.0692786	-0.0949477	-0.142313	-0.0663587	-0.108522	-0.127963
TH03_0144_S01	-0.16937	0.0785565	0.0107045	0.0347835	-0.0285661	0.155174	0.105248	0.0594191	0.101969	0.0832214	0.0373076	-0.0303754	0.0756423	0.0458965
TARGET-50-PAJMSE-01	-0.161312	0.0205868	0.0568048	0.0616816	-0.0203383	0.0417656	0.034514	0.0299266	0.0595	0.0837537	0.0936275	0.02262	0.114923	0.0939552
TARGET-50-PAJMIZ-01	0.0772321	-0.2096	-0.112363	-0.0446782	-0.0263088	-0.0683479	0.0273718	0.0119855	0.0253589	-0.116327	-0.130809	-0.0939819	-0.146528	-0.151833
TARGET-50-PAJLTI-01	-0.0231104	0.036191	0.034326	0.0296736	0.0143448	0.108269	0.0734559	0.0625974	0.050283	0.0502034	0.0410055	0.0297009	0.0536218	0.0701939
TARGET-50-PAJPAR-01	-0.00973411	0.0545006	0.00164154	-0.0217491	-0.00368723	-0.0823793	0.0254535	0.0507764	0.0171045	0.0315137	0.00885813	-0.0652768	0.0254466	0.0106538
TARGET-50-PAJMJT-01	0.0552836	-0.0345314	-0.0144048	-0.0117013	-0.00888535	0.0208897	-0.0841862	-0.108428	-0.0812248	0.0212679	-0.000646859	-0.0363383	0.010062	0.00451213
TARGET-50-PAJNTJ-02	-0.0761299	0.0414071	0.0380659	0.0149752	-0.0298568	-0.074458	0.00146251	-0.0408737	-0.0726561	0.0615112	0.0445054	-0.0545529	0.0635326	0.0756778
TARGET-50-PAJNTJ-01	-0.132709	-0.022366	0.0529634	0.0360671	-0.0259956	0.102227	0.122463	0.112544	-0.00273989	0.0583114	0.0711404	0.00651301	0.110243	0.109863
TARGET-50-PAJNAA-01	0.0652199	-0.233641	-0.0895862	-0.139964	-0.0446557	0.00956853	0.0361121	0.0221769	0.016803	-0.0997997	-0.0363675	-0.0503025	0.00438474	0.0242407
TARGET-50-PAKKNS-01	0.00906948	0.0215542	0.0108196	-0.029135	-0.0331662	0.00243297	0.0349953	0.0857083	0.044467	-0.00469248	0.0280096	0.0521629	0.0206958	0.0409343
TARGET-50-PADXAY-01	-0.0149903	-0.0194867	-0.0723247	-0.0499659	-0.0276435	-0.135433	-0.0867744	-0.060075	-0.0389311	-0.0850279	-0.0967973	-0.0502895	-0.122757	-0.132131
TARGET-50-PAJLSP-01	0.0214986	0.0396209	0.0914343	0.0925204	-0.0337261	0.00721814	-0.00877061	-0.0272084	-0.0109257	0.0694269	0.0678226	0.0881073	0.0555665	0.0265853
TARGET-50-PAKZER-01	0.102096	-0.033242	-0.123618	-0.100382	-0.0261848	-0.0549398	-0.102185	-0.0849612	-0.0718929	-0.104415	-0.143958	-0.0972621	-0.144642	-0.151369
TARGET-50-CAAAAJ-01	0.0696816	0.0418974	0.00667311	0.0220214	-0.021501	-0.0959486	-0.142327	-0.0793505	-0.0754492	0.0195915	-0.00817615	0.00128204	-0.00249574	-0.0194343
TARGET-50-PAJMLI-01	0.0133333	0.0355176	0.0713433	0.0744618	-0.0203388	-0.133525	-0.128426	-0.0229004	-0.04473	0.0455856	0.0778099	0.0996135	0.0725655	0.0694582
TARGET-50-PAJMKJ-01	-0.028281	-0.0801261	-0.0910203	-0.0976259	-0.0248656	0.0900971	0.035109	0.0460483	-0.0178953	-0.109374	-0.0868245	-0.0549573	-0.0863549	-0.0837076
TARGET-50-PAJNJJ-01	0.0464499	-0.0162464	-0.0193271	-0.0535877	-0.0477874	-0.0804872	-0.0588938	-0.0459961	-0.0327125	-0.0406055	-0.0322829	0.0334581	-0.030867	-0.0459672
TARGET-50-PAKZHF-01	0.131266	-0.166702	-0.102842	-0.114459	-0.015772	-0.107948	-0.0399553	0.0954748	-0.0243932	-0.105006	-0.0819109	-0.109825	-0.0595705	-0.0685051
TARGET-50-PAKWPM-01	-0.00865655	-0.00568201	-0.0259146	-0.036886	-0.0293549	-0.111408	0.0199342	0.0145175	-0.0431776	-0.0371733	-0.0398739	-0.0187354	-0.0369818	-0.0456519
TARGET-50-PAKNXS-01	-0.0967753	0.074275	0.006464	0.0197856	-0.0210766	-0.0165297	0.0677716	0.0838867	0.0152638	0.0304175	0.0041393	-0.107067	0.0062764	0.0196088
TARGET-50-PALEZT-01	-0.0651353	-0.0437778	-0.019342	-0.0160873	-0.0406025	-0.0309676	0.282898	0.193737	0.471423	-0.0476766	-0.0287787	0.00829512	-0.0320397	-0.0253059
TARGET-50-PAJNZK-01	-0.0452399	0.157611	0.10828	0.0890638	-0.0345144	0.000257055	-0.0937066	-0.0851141	-0.0738248	0.113887	0.100968	0.0715753	0.084922	0.0791973
TARGET-50-PALJIP-01	0.00150501	0.0527335	0.0924456	0.111645	-0.0299536	0.0293423	-0.0407428	-0.0578857	0.0257603	0.0570036	0.0749435	0.168026	0.0679942	0.0591952
TARGET-50-PALLFB-01	-0.0760687	0.12075	0.0984677	0.100054	-0.0192348	0.00999185	-0.0420601	-0.0459632	-0.0630435	0.107992	0.0951051	0.0538552	0.080048	0.0665747
TARGET-50-PAJNBN-01	-0.0486388	0.178134	0.139668	0.162815	-0.0417327	-0.06896	-0.066329	-0.0695875	-0.0704564	0.156111	0.116114	0.0832372	0.0941704	0.0854148
TARGET-50-CAAAAL-01	-0.0488446	0.0653867	0.0746288	0.0866484	-0.029492	0.0205366	-0.0383394	-0.0637897	-0.0124198	0.113527	0.0900475	0.036505	0.100372	0.107877
TARGET-50-PAJNUP-01	0.0987421	-0.173112	-0.199226	-0.240436	0.375717	-0.0386991	0.0433976	0.146463	-0.0132029	-0.169305	-0.141849	-0.221899	-0.127566	-0.0701305
TARGET-50-PAJMUF-01	0.0733798	-0.0422763	-0.0369729	-0.0135933	-0.0470911	-0.0545846	-0.0668091	-0.0406554	-0.0391022	-0.0370535	-0.0277712	-0.0113569	-0.018608	-0.0208662
TARGET-50-PAKNRX-01	-0.0935242	0.0406304	0.0454931	0.0233616	0.00560065	-0.0811772	0.0289598	0.0605563	0.0123563	0.0646532	0.0517003	0.188832	0.0500015	0.0560025
TARGET-50-PAJLNJ-01	0.091631	-0.0280035	-0.0522639	-0.0399549	-0.0387483	0.151664	0.0310734	0.0143298	-0.0322303	-0.0591432	-0.0670147	-0.013714	-0.068633	-0.067389
TARGET-50-PAJNCZ-01	-0.0680804	0.0797093	0.104527	0.119853	-3.94533e-05	0.140417	0.00391083	0.0884388	-0.00169204	0.073225	0.0862266	0.126782	0.0920461	0.0917709
TARGET-50-PAKYFC-01	-0.0260012	0.0377364	0.0635309	0.0611478	-0.00813135	0.205681	0.153529	0.120916	0.0877087	0.0332674	0.0663517	0.0556468	0.0766684	0.108772
TARGET-50-PALGAZ-01	0.00356617	0.0512351	0.0828849	0.0809565	-0.0196828	0.20737	0.0647978	-0.0161695	-0.0200094	0.0689028	0.0806049	0.063693	0.0807664	0.113838
TARGET-50-PALKCW-01	0.0376231	-0.0972897	-0.0502137	-0.0547211	-0.0245261	-0.00520156	0.0433232	0.010581	0.0737978	-0.0588243	-0.0448033	-0.0220251	-0.0238394	-0.0240576
TARGET-50-CAAAAR-01	0.0184654	0.0126412	0.0911882	0.0880702	0.0527058	0.0329933	0.00533342	-0.0101172	0.0513249	0.0671544	0.098671	0.0928459	0.0989963	0.121595
TARGET-50-PAJNLT-01	0.017747	0.0536841	0.0723501	0.0837616	-0.0362271	-0.0267482	0.00954648	-0.0268672	0.00505788	0.0351885	0.0615218	0.0370699	0.0522489	0.0741768
TARGET-50-PALGVY-01	0.239051	-0.134923	-0.108135	-0.124889	-0.0387374	-0.0711382	-0.0322953	-0.0566616	-0.0645371	-0.104664	-0.102015	-0.062559	-0.0927912	-0.0871064
TARGET-50-PAJPEW-01	0.166583	-0.162992	-0.133184	-0.143509	0.158457	-0.0781442	-0.0675538	-0.0412751	-0.0323247	-0.12293	-0.106744	-0.0887573	-0.0954731	-0.0865929
TARGET-50-PAJLTH-01	0.0770776	-0.0368469	-0.0161937	-0.0242065	-0.0318109	-0.0711365	-0.0661303	-0.12644	-0.049886	-0.0295916	-0.0210102	0.0708232	-0.0244675	-0.0362539
TARGET-50-PAKUIT-01	-0.0912638	0.108284	0.0720554	0.0192775	-0.0239614	0.0259143	-0.031103	0.016265	-0.0208061	0.0805982	0.0824209	-0.050749	0.065611	0.0301589
TARGET-50-PAJNGH-01	-0.0721733	0.108416	0.130271	0.124427	-0.0343903	-0.0198503	-0.0432988	-0.0103501	-0.0353412	0.136132	0.124911	0.157874	0.123143	0.10434
TARGET-50-PAKRVH-01	-0.0404077	-0.0192008	0.0860307	0.079644	-0.0292087	-0.0596416	-0.0169905	0.124033	0.0582262	0.0791314	0.108871	0.0388428	0.0975142	0.106237
TARGET-50-PAECJB-01	0.017602	0.0410093	0.0508992	0.0562146	-0.0168562	0.059853	-0.00443108	0.0151133	-0.00603507	0.0306032	0.0359004	0.0501136	0.0397162	0.0530123
TARGET-50-PAJMFY-01	-0.0660943	0.0388837	0.093021	0.101164	-0.0262953	-0.0604619	-0.0152487	-0.020281	0.113079	0.0753276	0.0881112	0.0921139	0.0831711	0.0740677
TARGET-50-PAJPGY-01	0.105915	-0.124939	-0.0878985	-0.0845142	-0.0374691	-0.170022	-0.173846	-0.159314	-0.0552892	-0.0962106	-0.0941594	-0.0517655	-0.0896966	-0.116965
TARGET-50-PAJNVE-01	-0.159321	0.161983	0.0971614	0.0882564	-0.0103406	-0.0374349	0.174601	0.223536	0.395369	0.131238	0.0896004	-0.0675544	0.0879509	0.088349
TARGET-50-PAJNZS-01	-0.0601949	0.0938245	0.0170469	-0.000525935	-0.0306038	-0.0247344	-0.00529529	0.0376796	-0.035337	0.0614134	0.0218155	0.0377667	0.0161633	0.019329
TARGET-50-PAKXWB-01	0.0302919	-0.0743216	-0.129176	-0.118467	-0.0340878	0.124641	0.144874	0.164414	0.20244	-0.163979	-0.145764	-0.0847202	-0.13189	-0.0919064
TARGET-50-PALDWP-01	-0.0215857	0.123965	0.0799052	0.111636	-0.0318555	0.0245083	-0.0320814	-0.0274888	-0.0596081	0.0931249	0.0476854	0.0270393	0.032968	0.0122064
TARGET-50-PAKYLT-01	-0.0866276	0.0632398	0.0931491	0.0890488	0.410941	-0.0486924	-0.0367737	0.0481389	0.0719324	0.0845539	0.100334	0.0675486	0.110653	0.123668
TARGET-50-PAJLWT-01	0.0330068	-0.0665623	-0.0928917	-0.0754023	-0.0334305	0.00041632	-0.00957444	-0.00362333	0.00704995	-0.0846203	-0.108225	-0.0511323	-0.0993247	-0.115569
TARGET-50-PAKECR-01	0.159188	-0.0927237	-0.175473	-0.180053	0.335697	-0.0975732	-0.0464357	-0.0145792	0.00954215	-0.151359	-0.160026	-0.115541	-0.16884	-0.169321
TARGET-50-PAJPAU-01	-0.00397837	-0.0199713	-0.00405842	-0.0149347	-0.0321929	0.113072	0.249864	0.103585	-0.0144238	-0.0164925	0.00260255	-0.0230715	0.00929829	0.033236
TARGET-50-PAJNRH-01	0.0635922	-0.0820079	-0.146035	-0.12684	-0.0364957	-0.118157	0.233888	0.0875929	0.000306657	-0.169347	-0.163409	-0.145501	-0.167826	-0.167068
TARGET-50-PAKGMU-01	0.0466755	-0.0503355	-0.0952328	-0.0691938	-0.0198444	-0.14451	-0.0427536	0.00585119	-0.0473352	-0.0920434	-0.102331	-0.0585554	-0.116615	-0.109869
TARGET-50-PAKXXF-01	0.215353	-0.0873519	-0.193536	-0.158369	-0.0343575	-0.111412	-0.0709094	-0.0384743	0.0134497	-0.138008	-0.195595	-0.180495	-0.206835	-0.230244
TARGET-50-PAJMEP-01	-0.0267016	0.0903764	0.112342	0.108165	-0.0148429	0.0389044	0.00701704	-0.00594708	-0.0403206	0.0954467	0.0993902	0.103914	0.0868362	0.0847026
TARGET-50-PAJNZI-01	-0.0872506	0.0792317	0.0526702	0.0446608	-0.0403199	-0.063823	-0.117593	-0.0834129	-0.0804799	0.0670916	0.0409641	-0.046186	0.0441379	-0.0055163
TARGET-50-PALFRD-01	0.143665	-0.144959	-0.117804	-0.125796	-0.0254586	0.0249136	0.0092518	-0.098682	-0.0569253	-0.148268	-0.119195	-0.06554	-0.105313	-0.104442
TARGET-50-PAJNUS-01	0.0782439	-0.0129263	-0.0029699	-5.70873e-05	-0.0171164	-0.0769171	-0.0932712	-0.0732065	0.00711956	0.00217305	-0.000622931	-0.0333091	0.0112179	0.00846285
TARGET-50-PAJNNR-01	0.0292715	-0.0301816	-0.0453979	-0.0262666	-0.0157121	-0.1633	-0.0413894	-0.0699085	-0.026815	-0.0416092	-0.039544	0.0154364	-0.0371119	-0.0653084
TARGET-50-PAKFME-01	0.00686237	0.0406341	0.0528437	0.0519659	-0.0381162	0.100342	0.0606162	0.0201338	0.00293958	0.0457298	0.0561018	0.072219	0.0480575	0.0491904
TARGET-50-PAKKSE-01	0.0523839	-0.00631418	-0.0522678	-0.0386382	0.312495	-0.105115	-0.0970539	-0.0648907	-0.0460337	-0.0488847	-0.0563185	-0.0416817	-0.0319816	-0.0195705
TARGET-50-PAJNCJ-01	0.0494263	0.000253063	0.115612	0.0842335	-0.0329747	0.202469	0.0760842	0.0110251	0.133452	0.0654265	0.118005	0.108273	0.114111	0.111398
TARGET-50-PAJLKC-01	-0.0330515	0.062307	0.096699	0.0864996	-0.0261449	-0.0498692	-0.118502	-0.152173	-0.0796104	0.0951008	0.0878901	0.118195	0.0808397	0.0254213
TARGET-50-PAJNYT-01	-0.0374304	-0.0490383	0.00878872	-0.00780389	0.271243	0.0772345	0.0287648	0.163135	0.0394637	-0.0257842	0.0368171	0.0066972	0.046747	0.0684001
TARGET-50-PAJMEL-01	0.0461163	-0.0663051	0.00737686	-0.000867032	0.222457	0.129464	-0.0138581	-0.046172	-0.0582664	-0.00767383	0.0328523	0.0158025	0.0585906	0.089198
TARGET-50-PAKPDF-01	-0.0786762	0.115894	0.139529	0.149017	-0.025303	0.0305111	-0.0217464	0.0213471	-0.0502849	0.154264	0.137921	0.200545	0.146487	0.120121
TARGET-50-PAJNGH-02	-0.1526	0.0706032	0.110609	0.0916706	-0.0299423	0.165263	0.318005	0.352287	0.073765	0.0875063	0.10604	0.152571	0.11468	0.131149
TARGET-50-PAJMLZ-01	-0.0155155	0.0730798	0.0728313	0.0623625	-0.0299424	0.0916113	0.0281588	-0.0571118	-0.011856	0.0449572	0.0772589	0.100705	0.0751914	0.0730389
TARGET-50-PALDTE-01	-0.0953676	0.0553842	0.0997922	0.11704	-0.0256039	0.091719	-0.00407751	-0.015823	-0.0295249	0.0915646	0.104817	0.0582274	0.0999969	0.0800358
TARGET-50-PAKJGM-01	0.130442	-0.0994229	-0.135594	-0.107456	-0.0215231	0.0916029	0.0694875	-0.0603479	-0.0445056	-0.135206	-0.161414	-0.177536	-0.176987	-0.169277
TARGET-50-PAKSDG-01	0.0050422	0.117862	0.0449406	0.0613388	-0.0425877	-0.0953249	-0.0726654	-0.0867573	0.0130057	0.073808	0.0386778	-0.00179571	0.0405967	0.0410346
TARGET-50-PAJNVX-01	-0.0522682	-0.0485504	-0.0749027	-0.131879	0.175259	0.00578227	0.0403259	0.097724	0.0349142	-0.0744046	-0.0283724	-0.0834609	-0.0028733	0.070468
TARGET-50-PAKNTW-01	0.172201	-0.0423804	-0.119386	-0.107922	-0.0395872	-0.0229966	-0.101565	-0.0744304	-0.0826342	-0.106175	-0.155842	-0.167384	-0.172114	-0.183327
TARGET-50-PAEAFB-01	0.0484532	0.0250412	-0.0681782	-0.0407846	-0.0352016	-0.0115824	0.0351802	0.0667622	0.0359512	-0.00406124	-0.0765288	-0.0687669	-0.0676567	-0.0893313
TARGET-50-PAJNCC-01	-0.0522785	0.033736	-0.0550276	-0.0324272	-0.0272273	-0.119645	-0.123522	-0.0957585	-0.0527074	-0.0692062	-0.0772547	-0.0494056	-0.0980288	-0.112137
TARGET-50-PALFME-01	-0.0228949	0.102533	0.0296664	0.0552879	-0.0277594	-0.0455932	-0.0943769	-0.116139	-0.0621942	0.0564567	0.00151755	0.0282858	0.00681558	-0.0293067
TARGET-50-PALFME-02	-0.00191193	0.0786778	0.0377291	0.0447094	-0.0314809	0.0927422	-0.0110497	-0.0999528	-0.00131592	0.0698284	0.0382322	0.0229208	0.0357475	0.0104709
TARGET-50-PAJLIP-01	-0.182105	0.123189	0.0667751	0.0836873	-0.00654532	-0.00767605	0.0164095	0.0646398	0.0314826	0.0931634	0.0766703	-0.00301271	0.0884097	0.0660793
TARGET-50-PAKRCC-01	-0.0155908	0.102457	0.132153	0.134031	-0.0369519	-0.0264912	-0.0653451	-0.0742502	-0.0586396	0.0677491	0.120629	0.180126	0.0921143	0.0648359
TARGET-50-PALERC-01	-0.0261395	0.0832953	0.078233	0.0856644	-0.0335281	0.0943715	-0.00776317	0.0122772	-0.0413385	0.0649904	0.0608951	0.093613	0.0625631	0.0674796
TARGET-50-PAKFYV-01	-0.207107	0.121345	0.138668	0.144662	-0.0299477	0.0457216	0.0150894	-0.00467663	-0.0371427	0.108157	0.119098	0.0124138	0.0865216	0.100062
TARGET-50-PAJLLF-01	-0.0296958	-0.00798765	-0.0405448	-0.0161854	0.0351286	-0.158938	-0.0823977	-0.079586	-0.0736401	-0.0132545	-0.0512014	0.00228473	-0.0658786	-0.0983809
TARGET-50-PAKZFK-01	0.0625881	-0.107147	-0.0111914	-0.00804031	-0.00820778	-0.0847169	-0.0383054	-0.0126852	-0.0315993	-0.0370843	-0.0260508	0.066089	-0.0199122	-0.0473642
TARGET-50-PAKRZW-01	0.0439262	-0.207999	-0.165004	-0.16874	0.403049	0.13083	0.0951153	0.113584	0.0837791	-0.20422	-0.154776	-0.114549	-0.153156	-0.112685
TARGET-50-PAJMKI-01	-0.0584494	0.0801307	0.0681983	0.108386	-0.0278944	-0.0947415	-0.0862771	-0.0814306	-0.0675519	0.0802921	0.0643836	0.120589	0.0488485	0.0517516
TARGET-50-PAJPDC-01	0.0556828	-0.0124959	-0.0123233	-0.0413995	-0.0300323	-0.0790506	-0.0574312	-0.0458142	-0.0363726	0.0198512	-0.0122416	0.0354276	-0.0499709	-0.0697935
TARGET-50-CAAAAS-01	-0.161269	0.0121821	0.129591	0.0948726	-0.0223855	0.00939274	-0.0420556	-0.0351163	-0.000828439	0.0863163	0.147452	0.146684	0.136809	0.149894
TARGET-50-PAKMUB-01	0.055051	-0.271261	-0.199506	-0.21897	-0.0252445	0.190342	0.105502	0.0501532	0.0668093	-0.206331	-0.153284	-0.196199	-0.116302	-0.0498355
TARGET-50-PAKVET-01	-0.16174	-0.0760093	0.106823	0.0564449	-0.0355944	0.158714	0.346947	0.21471	0.0895212	0.0304814	0.13493	0.176916	0.151992	0.177868
TARGET-50-PAKMSV-01	0.107465	-0.0506606	-0.159417	-0.138194	-0.0354702	0.0245268	0.0690596	0.0390629	0.00415425	-0.149562	-0.1827	-0.182097	-0.207811	-0.193127
TARGET-50-PAKULH-01	-0.0163367	-0.0313807	-0.066634	-0.0192444	-0.0286822	-0.0038772	-0.0141755	-0.0650059	0.00380531	-0.0677835	-0.0775644	0.0318543	-0.0913685	-0.116717
TARGET-50-PAJNNC-01	0.0106975	0.0292125	0.0147037	0.001955	-0.017505	0.139422	0.0968509	0.054876	0.00506903	0.0243464	0.0308093	0.0311455	0.00624924	0.0146577
TARGET-50-PAJMFU-01	-0.0228786	0.0253881	-0.0119471	-0.00665019	-0.0313574	0.0065964	0.0474568	0.0985331	0.133039	0.0154858	-0.000343112	-0.00378227	-0.00138824	0.0151546
TARGET-50-PAJPHA-01	-0.00324921	0.0143307	-0.0286642	-0.0238211	-0.0344824	0.0782269	0.00671909	0.0100589	-0.0494945	-0.0302714	-0.0569993	-0.0348171	-0.0492981	-0.0454716
TARGET-50-PAKSCC-01	-0.0175423	-0.0497491	-0.0965149	-0.045974	-0.0430604	-0.13111	-0.157665	-0.0956818	-0.0319425	-0.122854	-0.12274	-0.0966028	-0.150919	-0.161872
TARGET-50-PAJMMY-01	-0.151771	0.114783	0.132232	0.124466	-0.0277811	0.122359	-0.00331683	-0.0193999	-0.0548159	0.131692	0.12995	0.101888	0.120649	0.117243
TARGET-50-PAJLUJ-06	0.101841	-0.144048	-0.190796	-0.148264	-0.0316765	-0.0193677	0.0125608	0.0526787	-0.0255987	-0.189153	-0.185379	-0.201135	-0.168355	-0.13487
TARGET-50-PAJLKR-01	0.0649715	-0.00494422	-0.0687346	-0.0633576	-0.0229921	-0.0783988	-0.092171	-0.124423	-0.0737997	-0.0631749	-0.0809093	-0.0473185	-0.0985412	-0.112423
TARGET-50-PAJNZU-01	-0.10175	0.0919087	0.137089	0.136342	-0.0319304	0.104251	-0.00118009	0.0493773	-0.000941792	0.110034	0.14554	0.146212	0.147156	0.166778
TARGET-50-PAKGZX-01	0.0178405	-0.0371283	-0.0780817	-0.124867	-0.0367428	0.0825511	0.0490395	0.1418	-0.0328236	-0.0724851	-0.0369371	-0.0878514	-0.0344149	0.0315525
TARGET-50-PAJPCM-01	-0.0154796	0.118701	0.0835481	0.0615259	-0.02378	-0.0760735	-0.0315497	-0.0357308	-0.0564096	0.142431	0.0846826	0.038278	0.0745504	0.0455888
TARGET-50-PALGLU-01	0.154106	-0.100965	-0.077996	-0.087756	-0.0368909	-0.020269	-0.0781447	-0.0850485	-0.0256669	-0.0872105	-0.0864008	-0.11223	-0.10169	-0.0927584
TARGET-50-PALJIP-02	0.167919	-0.144624	-0.0620267	-0.0973834	-0.0308588	0.0880378	-0.0268918	-0.047432	-0.0464592	-0.0813812	-0.030794	-0.0575849	-0.0301277	-0.0224068
TARGET-50-PAJMXF-01	0.0315504	-0.0299574	0.00511028	0.00767086	-0.029292	-0.0868638	-0.0549917	-0.0725243	-0.0509751	0.0051648	0.00917261	-0.00848535	0.0240783	0.0428332
TARGET-50-PAJPDC-02	-0.116731	-0.121143	-0.119481	-0.152896	-0.0255503	0.211617	0.226408	0.352748	0.53268	-0.102641	-0.0997117	-0.134426	-0.107612	-0.0523227
TARGET-50-PAEBXA-01	0.109091	-0.108014	-0.0949773	-0.106624	-0.0272743	0.0663615	0.0329534	-0.0183881	-0.0324004	-0.0961014	-0.0845728	-0.0585064	-0.0857461	-0.0627741
TARGET-50-PAKNAL-01	-0.00625013	0.0187653	0.00769005	-0.0185639	0.202246	-0.104779	-0.0836102	-0.0315865	-0.029437	-0.00564146	-0.000812182	0.0137456	-0.00653409	0.0130728
TARGET-50-PAJLPX-01	-0.014757	0.0961255	0.026323	0.056442	-0.0234804	0.00403554	0.00206265	0.0131124	-0.0131013	0.0605979	0.0265858	-0.0475506	-0.00111214	0.0024413
TARGET-50-CAAAAC-01	-0.223409	0.153873	0.148421	0.153041	-0.0132399	0.0187712	-0.0723158	-0.10309	-0.0570588	0.153913	0.128293	0.0722265	0.106982	0.0784608
TARGET-50-PAJNRL-01	-0.0351168	0.0430131	-0.00151808	0.0246992	-0.0310337	-0.0328826	-0.0424783	-0.0597107	-0.0286231	0.0264426	-0.0205703	-0.0464105	-0.0240381	-0.0444884
TARGET-50-CAAAAO-01	0.120733	-0.0697207	-0.082467	-0.0644447	-0.0358898	-0.0303078	-0.030919	-0.0625066	-0.0363015	-0.0831855	-0.0856446	-0.100928	-0.0943298	-0.103015
TARGET-50-PADZUB-01	0.101191	-0.0325619	-0.0144769	-0.0392902	-0.043662	-0.0491259	-0.0372638	-0.0497993	-0.0338268	-0.0105572	-0.0178632	-0.0268649	-0.00609159	-0.0348389
TARGET-50-PAJMEN-01	0.120664	-0.149203	-0.0310721	-0.0239449	-0.0289932	-0.0592621	0.00040578	-0.127934	-0.0247615	-0.0941662	-0.0445318	-0.0284351	-0.0294479	-0.0490375
TARGET-50-PAJMVU-01	0.0625285	0.0227123	-0.0378786	-0.0479226	-0.0272753	-0.150357	-0.098979	-0.12119	-0.0382745	-0.0223937	-0.0509896	-0.00205827	-0.0591931	-0.0560351
TARGET-50-PAJMRL-01	-0.133405	0.111239	0.0790187	0.0962155	-0.0211127	-0.00978067	0.0197963	-0.0501999	0.0218445	0.119937	0.0975116	0.13941	0.100058	0.0806519
TARGET-50-PAJNSL-01	-0.0595315	0.0988893	0.153221	0.159729	-0.0241745	-0.0354826	-0.0991103	-0.0429469	-0.0637859	0.132633	0.151844	0.142876	0.147434	0.152743
THR30_0855_S01	0.046781	0.00483853	-0.0831805	-0.110801	-0.0596756	0.207559	0.197132	0.278018	0.209973	-0.08998	-0.0845303	-0.100386	-0.0799459	-0.0347442
THR30_0839_S01	0.160591	0.0876039	0.127227	0.14948	-0.0645187	0.0697059	-0.0744503	0.0622695	-0.0123205	0.0602951	0.0779175	0.191897	0.0556341	0.00663
THR30_0819_S01	-0.0236327	-0.0445849	-0.0461537	-0.0135204	-0.0384792	-0.00553282	0.0134456	-0.0875622	-0.0219721	-0.088009	-0.092513	0.0119463	-0.0690898	-0.0861833
THR30_0836_S01	0.0941128	-0.108031	-0.0477239	-0.087437	0.277099	0.0340586	0.281396	0.274269	0.636582	-0.0411582	-0.00874756	-0.109414	-0.0220903	0.0232275
TH27_1247_S01	0.125663	-0.000204148	-0.332401	-0.308888	-0.0672779	-0.0427524	-0.0857842	-0.0920267	-0.0956391	-0.1956	-0.318577	-0.203236	-0.283845	-0.26182
THR30_0806_S01	0.0120408	0.0727301	0.121882	0.103151	0.211415	0.0507676	-0.0201953	0.0417979	0.028376	0.12957	0.12516	0.0840121	0.124543	0.113541
THR30_0808_S01	0.0102906	-0.00485112	-0.156659	-0.16021	-0.0669582	0.162854	-0.12222	0.000840592	-0.0265188	-0.214155	-0.185682	-0.117272	-0.194278	-0.151537
THR30_0864_S01	0.0439108	-0.0542916	0.0583364	0.0278077	-0.0592075	-0.090328	0.160249	-0.07037	-0.0463907	0.0537154	0.0967988	0.00516495	0.0997729	0.0915744
THR30_0845_S01	-0.137835	-0.0188641	0.246261	0.23481	-0.0422736	0.0615591	0.0860006	0.043751	0.0257065	0.202609	0.25855	0.27062	0.268658	0.228994
THR30_0816_S01	0.110175	0.123139	0.0222527	0.0651709	-0.0479321	-0.137193	-0.302581	-0.150692	-0.0782994	0.0851795	-0.0164532	-0.0113374	-0.0481715	-0.116252
THR30_0805_S01	0.137979	0.100731	-0.0908189	-0.109058	-0.0700808	-0.162106	-0.228942	-0.197579	-0.107395	-0.101901	-0.0919326	-0.103559	-0.139838	-0.0670929
THR30_0809_S01	-0.108011	-0.0610978	0.00542314	-0.0214789	-0.0653264	0.0333827	0.0291569	0.106599	0.0829367	0.111499	0.103217	-0.0340127	0.0986818	0.148166
THR30_0837_S01	0.100473	-0.00252672	0.0329921	0.0508423	0.111442	-0.129899	-0.212999	-0.116951	-0.0478903	-0.00668069	-0.0143865	-0.025438	-0.0407361	-0.0633146
THR30_0827_S01	0.0227957	0.240752	0.0640748	0.100268	-0.0598487	-0.107149	-0.00975393	-0.111965	-0.104625	0.137825	0.0115738	0.0604626	0.0282291	-0.00186528
TH27_1270_S01	0.0554251	0.0563493	-0.0455592	-0.085455	0.0247852	0.214128	0.127116	0.213551	0.00811675	0.00159373	-0.0130406	-0.0358355	-0.000631431	0.0766628
THR30_0807_S01	-0.0868662	-0.0914388	0.0996492	0.0588906	0.215566	-0.0488068	0.0582781	0.0180651	0.101734	0.129808	0.123539	0.0825743	0.148427	0.134926
THR30_0817_S01	0.0163532	-0.212868	-0.12814	-0.0949702	-0.0445532	-0.174102	-0.182546	-0.0833514	-0.068008	-0.153838	-0.193421	-0.125082	-0.177085	-0.19994
THR30_0828_S01	-0.154756	0.0427637	0.0316581	0.0165645	0.321062	0.162585	0.103157	0.157392	0.0150623	0.0288363	0.104821	-0.151056	0.108163	0.179826
THR30_0830_S01	-0.129762	0.138447	0.163867	0.121935	-0.0597498	0.0613367	0.029438	-0.0508759	-0.0784093	0.209849	0.179048	0.133226	0.162596	0.155876
THR30_0841_S01	-0.159462	0.0624446	0.131197	0.178737	-0.0485762	-0.0533675	-0.066942	-0.06341	-0.0773255	0.0294847	0.0677775	0.160667	0.0852863	0.0574095
THR30_0846_S01	0.122064	-0.074589	-0.0305855	-0.0399207	-0.0631606	-0.0598549	0.0507977	0.0918259	0.243608	-0.0228015	-0.00940001	0.0917357	-0.0227846	-0.0298806
THR30_0829_S01	-0.215309	-0.0411753	0.0902833	0.0504039	0.034605	0.118599	0.0512001	-0.00760588	-0.051543	0.12196	0.130946	0.0322728	0.162019	0.186949
THR30_0853_S01	0.104238	-0.120599	0.0855142	0.0552444	-0.0584141	-0.156059	-0.0806122	-0.102826	-0.0701938	0.0700063	0.0762636	0.0745827	0.0805144	0.0439932
THR30_0844_S01	0.111	0.015817	0.0501981	0.0350462	-0.0529939	-0.0113703	-0.184799	-0.07039	-0.0927362	0.0821834	0.0830778	0.0519467	0.0479278	0.0218859
THR30_0804_S01	-0.0508431	0.0484264	0.160489	0.126199	-0.0566529	-0.0198434	0.103265	-0.0122689	-0.0695564	0.180395	0.174306	0.120018	0.188924	0.174508
TH40_2205_S01	0.0771073	-0.176419	0.107485	0.108727	-0.0659802	-0.127767	-0.163834	-0.108857	-0.0870672	-0.0117812	0.0849036	0.0563961	0.0451744	0.0803628
THR30_0814_S01	0.0428957	0.084541	0.0345148	0.101008	-0.0581732	-0.0894938	-0.0183469	-0.129504	-0.0912294	-0.0173565	-0.0706985	0.0913222	-0.0476536	-0.105011
TH40_2247_S01	-0.323507	-0.110538	-0.0412215	-0.075025	-0.0344652	0.37784	0.249147	0.305437	0.386407	-0.0211618	0.0261752	0.00444084	0.0200815	0.127622
THR30_0840_S01	-0.149962	0.211842	0.159362	0.124939	-0.0518079	0.0912389	0.122595	0.0471962	-0.0421064	0.189923	0.159535	0.0686038	0.161926	0.183398
THR30_0838_S01	0.0374863	0.015587	-0.00118133	0.0582072	-0.0546455	-0.141024	0.101849	-0.0566328	-0.0454794	-0.12535	-0.0920528	0.0758953	-0.079766	-0.0831591
THR30_0850_S01	-0.069825	0.178982	-0.0968784	-0.0324447	0.103161	-0.0911921	0.0377564	-0.0404323	-0.0540883	-0.0399745	-0.15362	-0.0935023	-0.182154	-0.205377
THR30_0820_S01	-0.100144	0.0183195	0.0563108	0.0694867	-0.0484642	0.275829	0.0649882	0.0142679	-0.0582139	-0.00580191	0.0536064	0.105684	0.0778555	0.126352
THR30_0813_S01	-0.0254405	0.221272	0.114328	0.110692	-0.0584815	-0.0978183	-0.173505	-0.106778	-0.0796312	0.170681	0.0762521	0.0642301	0.0515073	0.0151962
THR30_0858_S01	-0.0348349	-0.160568	-0.131773	-0.152899	-0.0684235	-0.0322467	-0.0750912	0.13789	0.124588	-0.151897	-0.0667689	-0.125331	-0.107091	-0.0918834
THR30_0862_S01	-0.121595	-0.200326	-0.219507	-0.183692	-0.0582703	0.00860588	0.143466	0.207779	0.191134	-0.290228	-0.217948	-0.201052	-0.216177	-0.236532
THR30_0848_S01	0.111507	0.0357826	0.0168134	-0.0111459	-0.0474117	-0.018625	-0.0472359	-0.0203475	-0.0358975	0.0511746	0.0274662	-0.0478498	0.0222037	0.0298282
THR30_0849_S01	0.0283404	-0.176815	-0.0912027	-0.140783	-0.0642315	-0.0434608	-0.0241071	-0.116268	-0.0930827	0.0147863	-0.0270439	-0.109632	-0.00411299	0.0294538
THR30_0832_S01	0.150828	0.0756778	0.143269	0.166066	-0.0508819	-0.049575	-0.106591	-0.117863	-0.0799642	0.100057	0.0841138	0.0961403	0.0628684	0.00460596
TH06_0615_S01	0.0738388	0.0349941	-0.270543	-0.224727	0.271739	0.0568574	-0.0168383	0.0867226	-0.017189	-0.135038	-0.293166	-0.319532	-0.272897	-0.265021
THR30_0856_S01	0.277276	-0.139983	-0.078948	-0.139811	-0.0630966	0.0618737	-0.101706	-0.150619	-0.0959347	-0.13053	-0.0246645	0.00622352	-0.0681453	-0.0396502
THR30_0861_S01	0.165346	-0.0179539	-0.0205031	0.0301483	-0.00372958	0.141116	-0.0431694	0.0250162	-0.0698477	-0.0470691	-0.0838535	0.0027772	-0.0786578	-0.152796
TH34_1150_S02	-0.0241517	0.0980173	0.216108	0.250869	-0.0640173	-0.0726846	0.0144731	-0.038613	-0.0351545	0.0361402	0.151603	0.261687	0.113656	0.0405242
TH34_1150_S01	-0.00927578	-0.155309	-0.021523	0.0365602	-0.0595615	-0.103336	0.0777051	-0.0356357	-0.0097971	-0.112162	-0.076562	0.184587	-0.0134038	-0.0552057
THR30_0831_S01	0.0665265	0.0670136	0.0309525	0.0484185	-0.00193277	-0.0515317	-0.0816406	-0.0444989	-0.0347745	0.0995653	0.0540555	0.00175699	0.0280809	0.0339395
THR30_0834_S01	-0.0843192	-0.115969	0.0593338	0.0712073	0.284177	0.110815	0.0713406	0.0731978	0.0628595	0.0429893	0.0695623	0.0363356	0.0874871	0.116208
THR30_0859_S01	0.172919	0.00725768	-0.125136	-0.0991385	-0.0461748	-0.11372	-0.0202279	-0.00490025	-0.0713214	-0.142754	-0.108665	-0.115302	-0.137686	-0.115584
THR30_0826_S01	-0.00897765	0.0574917	0.150633	0.13246	-0.0540633	-0.047556	-0.0275192	-0.12583	-0.100248	0.126621	0.118263	0.178229	0.118474	0.0846382
THR30_0860_S01	0.111288	-0.0464897	0.0137151	0.0220692	-0.0611873	-0.029446	-0.0419576	-0.0766956	0.024901	-0.00588936	0.0412179	0.0238947	0.0238344	0.0544934
THR30_0822_S01	0.000338157	-0.0984675	0.0602842	0.0421405	-0.0560042	-0.089542	0.0524319	-0.0596091	0.0643688	0.0394848	0.0758168	0.126128	0.134921	0.0732011
THR30_0833_S01	-0.0311476	0.140082	-0.0149349	0.0152331	0.245488	0.103525	-0.0465892	0.0167233	0.0518795	-0.0915927	-0.0768243	-0.0407904	-0.135322	-0.125282
THR30_0815_S01	0.0487909	0.0739125	0.0853353	0.0807671	-0.0616802	0.101509	-0.00382617	0.0917417	-0.0502598	0.107373	0.100771	0.12734	0.128601	0.125152
THR31_0906_S01	-0.151223	-0.275755	-0.147052	-0.187954	-0.0557015	0.0560161	0.0491608	0.0547979	-0.00806016	-0.115255	-0.0454193	-0.124395	-0.00801545	0.0296158
THR30_0851_S01	0.0877997	-0.23592	-0.0903568	-0.0936719	-0.0536388	-0.0453374	0.140266	0.0329751	-0.0474042	-0.000845781	-0.0651768	0.00391961	-0.0444313	-0.0222886
TH34_1162_S01	-0.122961	0.0660536	-0.109388	-0.0414966	-0.0593263	0.155338	0.15095	0.403254	0.10156	-0.187211	-0.137508	-0.0285747	-0.123884	-0.0691869
THR30_0854_S01	0.0622522	0.0233511	0.0348156	0.0300126	0.108936	-0.077795	0.0181974	0.0422756	0.0902085	0.0489143	0.0491441	-0.0107608	0.0693247	0.0787239
TH03_0106_S01	-0.0105708	-0.0604914	-0.261505	-0.316252	0.350543	-0.00150494	0.00243554	-0.0512601	-0.0224328	-0.157646	-0.16539	-0.301132	-0.176259	-0.11445
THR30_0812_S01	0.0432819	0.0170967	-0.13067	-0.155583	-0.0581724	-0.139635	0.187871	-0.120184	-0.110322	-0.0949231	-0.113828	-0.13083	-0.0683922	-0.0799076
THR30_0857_S01	0.0861622	0.115355	0.0498702	0.0849597	-0.060179	-0.15717	-0.301651	-0.107965	-0.0828281	0.0315057	0.0055933	-0.171828	-0.0253412	-0.112708
THR30_0810_S01	-0.148221	0.263952	0.126415	0.131618	-0.061811	0.0944536	0.0453376	-0.0234464	-0.0653838	0.167265	0.0977658	0.06563	0.0862979	0.0701631
THR30_0823_S01	0.0881211	0.208676	0.173787	0.16483	-0.065591	-0.160272	-0.205451	-0.120369	-0.0853537	0.116897	0.114946	0.188657	0.0781639	0.0229702
TH06_1171_S01	-0.12129	-0.100097	-0.00148217	0.00111262	-0.0637775	-0.130102	0.132046	-0.0438977	0.0959354	0.0961217	0.030803	0.0307781	0.0974333	0.0702783
THR30_0842_S01	-0.31395	-0.0916233	-0.124432	-0.166569	0.425159	0.332192	0.0413215	0.0360789	0.0450844	-0.115847	-0.0591004	-0.108233	-0.0584178	0.0142277
TH27_0691_S01	-0.177859	0.0594958	-0.0166143	0.00192021	-0.0578649	-0.0686602	0.112052	0.218131	0.0706162	0.0366256	0.0117583	-0.0661673	0.0343092	-0.00765757
TH03_0014_S01	-0.0895889	0.0421305	-0.00923742	-0.0227716	-0.0571159	0.0486251	0.0745608	0.105807	0.0978919	0.0214022	0.0835188	-0.0229256	0.101962	0.101952
THR30_0824_S01	0.000199975	0.191674	0.0394456	0.0445982	-0.0552693	-0.0770783	0.068297	-0.0261214	-0.0829594	0.0299839	-0.0155269	-0.0612174	-0.0179802	-0.0105794
THR30_0818_S01	0.184444	-0.218871	-0.292738	-0.216655	-0.0646301	0.0728931	-0.0526612	-0.0639977	0.00349313	-0.385872	-0.3652	-0.164874	-0.351761	-0.368074
THR32_0947_S01	0.171831	-0.00113772	0.0312232	-0.0284759	-0.0609355	-0.108618	-0.123121	-0.161992	-0.0949485	0.0279123	0.0451951	-0.0255977	-0.0033404	-0.00286394
TH40_2259_S01	-0.177155	-0.0847462	0.0627429	0.0182369	-0.0528003	0.0982926	-0.00198539	-0.0174774	0.036778	0.110077	0.112641	0.114373	0.0958448	0.118773

## Sheet: Source-Data_Extended Data Fig4
	th_sampleid	disease	age_at_dx	pedaya	gender	site_id	dataset_accession	site_donor_id	site_sampleid	diseasetype	CD8_CIBERSORT
1	THR33_1000_S01	medulloblastoma	7	Yes, age < 30 years	female	THR33	EGAD00001003279	N/A	N/A	Medulloblastoma	0
2	THR33_1001_S01	medulloblastoma	5	Yes, age < 30 years	male	THR33	EGAD00001003279	N/A	N/A	Medulloblastoma	1.58424e-05
3	THR33_1002_S01	medulloblastoma	5	Yes, age < 30 years	female	THR33	EGAD00001003279	N/A	N/A	Medulloblastoma	0.000674343
4	THR33_1003_S01	medulloblastoma	3	Yes, age < 30 years	female	THR33	EGAD00001003279	N/A	N/A	Medulloblastoma	0.000923439
5	THR33_1004_S01	medulloblastoma	26	Yes, age < 30 years	male	THR33	EGAD00001003279	N/A	N/A	Medulloblastoma	0
6	THR33_1005_S01	medulloblastoma	10	Yes, age < 30 years	male	THR33	EGAD00001003279	N/A	N/A	Medulloblastoma	0
7	THR33_1006_S01	medulloblastoma	3	Yes, age < 30 years	male	THR33	EGAD00001003279	N/A	N/A	Medulloblastoma	0.00123751
8	THR33_1007_S01	medulloblastoma	27	Yes, age < 30 years	male	THR33	EGAD00001003279	N/A	N/A	Medulloblastoma	0.0138313
9	THR33_1008_S01	medulloblastoma	4	Yes, age < 30 years	female	THR33	EGAD00001003279	N/A	N/A	Medulloblastoma	0.000568581
10	TH03_0103_S01	spindle cell/sclerosing rhabdomyosarcoma	8	Yes, age < 30 years	not reported	TH03	unavailable	N/A	N/A	Rhabdomyosarcoma	0.139334
11	TH03_0104_S01	hepatoblastoma	0.33	Yes, age < 30 years	not reported	TH03	unavailable	N/A	N/A	Hepatoblastoma	0.0434813
12	TH03_0105_S01	spindle cell/sclerosing rhabdomyosarcoma	17	Yes, age < 30 years	not reported	TH03	unavailable	N/A	N/A	Rhabdomyosarcoma	0.213694
13	TH03_0106_S01	Ewing sarcoma	15	Yes, age < 30 years	not reported	TH03	unavailable	N/A	N/A	Ewings sarcoma	0.0401806
14	TH03_0107_S01	hepatoblastoma	1	Yes, age < 30 years	not reported	TH03	unavailable	N/A	N/A	Hepatoblastoma	0.0406414
15	THR33_1115_S01	medulloblastoma	20	Yes, age < 30 years	male	THR33	EGAD00001003279	N/A	N/A	Medulloblastoma	0.000341004
16	THR33_1119_S01	medulloblastoma	19	Yes, age < 30 years	male	THR33	EGAD00001003279	N/A	N/A	Medulloblastoma	0.00715513
17	TH03_0112_S01	synovial sarcoma	17	Yes, age < 30 years	male	TH03	unavailable	N/A	N/A	Other sarcoma	0.028286
18	TH03_0112_S02	synovial sarcoma	17	Yes, age < 30 years	male	TH03	unavailable	N/A	N/A	Other sarcoma	0.0261643
19	THR33_1122_S01	medulloblastoma	23	Yes, age < 30 years	male	THR33	EGAD00001003279	N/A	N/A	Medulloblastoma	0.000400257
20	THR33_1123_S01	medulloblastoma	28	Yes, age < 30 years	male	THR33	EGAD00001003279	N/A	N/A	Medulloblastoma	0.00280008
21	THR33_1125_S01	medulloblastoma	27	Yes, age < 30 years	male	THR33	EGAD00001003279	N/A	N/A	Medulloblastoma	0.0039605
22	THR33_1127_S01	medulloblastoma	18	Yes, age < 30 years	male	THR33	EGAD00001003279	N/A	N/A	Medulloblastoma	0.00654842
23	THR33_1128_S01	medulloblastoma	22	Yes, age < 30 years	female	THR33	EGAD00001003279	N/A	N/A	Medulloblastoma	0.00112532
24	TH03_0113_S01	myoepithelial carcinoma	1.9	Yes, age < 30 years	male	TH03	unavailable	N/A	N/A	Others	0.0662017
25	TH03_0113_S02	myoepithelial carcinoma	1.9	Yes, age < 30 years	male	TH03	unavailable	N/A	N/A	Others	0.0672085
26	THR33_1130_S01	medulloblastoma	28	Yes, age < 30 years	male	THR33	EGAD00001003279	N/A	N/A	Medulloblastoma	0.00489999
27	THR33_1134_S01	medulloblastoma	12	Yes, age < 30 years	male	THR33	EGAD00001003279	N/A	N/A	Medulloblastoma	0.0129321
28	THR33_1135_S01	medulloblastoma	5	Yes, age < 30 years	female	THR33	EGAD00001003279	N/A	N/A	Medulloblastoma	0.0050342
29	THR33_1136_S01	medulloblastoma	4	Yes, age < 30 years	male	THR33	EGAD00001003279	N/A	N/A	Medulloblastoma	0.00251854
30	THR33_1137_S01	medulloblastoma	2	Yes, age < 30 years	male	THR33	EGAD00001003279	N/A	N/A	Medulloblastoma	0
32	THR33_1142_S01	medulloblastoma	10	Yes, age < 30 years	male	THR33	EGAD00001003279	N/A	N/A	Medulloblastoma	0.00975141
33	THR33_1143_S01	medulloblastoma	15	Yes, age < 30 years	female	THR33	EGAD00001003279	N/A	N/A	Medulloblastoma	0
34	THR33_1145_S01	medulloblastoma	3	Yes, age < 30 years	male	THR33	EGAD00001003279	N/A	N/A	Medulloblastoma	0.00216676
35	THR33_1146_S01	medulloblastoma	8	Yes, age < 30 years	male	THR33	EGAD00001003279	N/A	N/A	Medulloblastoma	0.00178672
36	TH34_1149_S01	INI-deficient soft tissue sarcoma NOS	3	Yes, age < 30 years	male	TH34	unavailable	N/A	N/A	Other sarcoma	0.559124
37	TH34_1149_S02	INI-deficient soft tissue sarcoma NOS	3	Yes, age < 30 years	male	TH34	unavailable	N/A	N/A	Other sarcoma	0.0770588
38	TH03_0115_S01	teratoma	10	Yes, age < 30 years	female	TH03	unavailable	N/A	N/A	Others	0.288314
39	TH34_1150_S01	Ewing sarcoma	16	Yes, age < 30 years	male	TH34	unavailable	N/A	N/A	Ewings sarcoma	0.0369231
40	TH34_1150_S02	Ewing sarcoma	16	Yes, age < 30 years	male	TH34	unavailable	N/A	N/A	Ewings sarcoma	0.0184241
41	TH27_1157_S01	alveolar rhabdomyosarcoma	1	Yes, age < 30 years	male	TH27	unavailable	N/A	N/A	Rhabdomyosarcoma	0.063241
42	TH27_1157_S02	alveolar rhabdomyosarcoma	1	Yes, age < 30 years	male	TH27	unavailable	N/A	N/A	Rhabdomyosarcoma	0.0282314
43	TH27_1157_S03	alveolar rhabdomyosarcoma	1	Yes, age < 30 years	male	TH27	unavailable	N/A	N/A	Rhabdomyosarcoma	0.0857305
44	TH27_1158_S01	desmoplastic small round cell tumor	18	Yes, age < 30 years	male	TH27	unavailable	N/A	N/A	Others	0.0955392
45	TH27_1158_S02	desmoplastic small round cell tumor	18	Yes, age < 30 years	male	TH27	unavailable	N/A	N/A	Others	0.449979
46	TH27_1159_S01	osteosarcoma	9	Yes, age < 30 years	female	TH27	unavailable	N/A	N/A	Osteosarcoma	0.0339355
47	TH03_0116_S01	hepatoblastoma	1.7	Yes, age < 30 years	not reported	TH03	unavailable	N/A	N/A	Hepatoblastoma	0.112555
48	TH27_1160_S01	infantile fibrosarcoma	0.0027	Yes, age < 30 years	male	TH27	unavailable	N/A	N/A	Others	0
49	TH34_1162_S01	Ewing sarcoma	15	Yes, age < 30 years	female	TH34	unavailable	N/A	N/A	Ewings sarcoma	0.0463042
50	TH34_1163_S01	embryonal rhabdomyosarcoma	18	Yes, age < 30 years	male	TH34	unavailable	N/A	N/A	Rhabdomyosarcoma	0.0454405
51	TH27_1164_S01	embryonal rhabdomyosarcoma	4	Yes, age < 30 years	male	TH27	unavailable	N/A	N/A	Rhabdomyosarcoma	0.787314
52	TH27_1164_S02	embryonal rhabdomyosarcoma	4	Yes, age < 30 years	male	TH27	unavailable	N/A	N/A	Rhabdomyosarcoma	0.1457
53	TH27_1167_S01	acinar cell carcinoma	13	Yes, age < 30 years	male	TH27	unavailable	N/A	N/A	Others	0.395981
54	TH27_1168_S01	Ewing sarcoma	13	Yes, age < 30 years	female	TH27	unavailable	N/A	N/A	Ewings sarcoma	0.185274
55	TH03_0117_S01	glioma	0.9	Yes, age < 30 years	not reported	TH03	unavailable	N/A	N/A	Glioma	0.0474907
56	TH06_1171_S01	Ewing sarcoma	11	Yes, age < 30 years	male	TH06	unavailable	N/A	N/A	Ewings sarcoma	0.170263
57	TH06_1172_S01	osteosarcoma	17	Yes, age < 30 years	male	TH06	unavailable	N/A	N/A	Osteosarcoma	0.0272948
58	TH06_1173_S01	pineal parenchymal tumor	18	Yes, age < 30 years	female	TH06	unavailable	N/A	N/A	Others	0.0152832
59	TH06_1174_S01	alveolar rhabdomyosarcoma	16	Yes, age < 30 years	female	TH06	unavailable	N/A	N/A	Rhabdomyosarcoma	0.0630877
60	TH06_1175_S01	glioma	17	Yes, age < 30 years	female	TH06	unavailable	N/A	N/A	Glioma	0
61	TH06_1176_S01	rosette forming glioneuronal tumor	5	Yes, age < 30 years	male	TH06	unavailable	N/A	N/A	Others	0.0128642
62	TH06_1177_S01	choroid plexus carcinoma	3	Yes, age < 30 years	female	TH06	unavailable	N/A	N/A	Choroid plexus carcinoma	0
63	TH06_1178_S01	malignant peripheral nerve sheath tumor	20	Yes, age < 30 years	male	TH06	unavailable	N/A	N/A	Others	0.0415196
64	TH34_1179_S01	colon adenocarcinoma	24	Yes, age < 30 years	female	TH34	unavailable	N/A	N/A	Others	0.197666
65	TH03_0012_S01	wilms tumor	18	Yes, age < 30 years	male	TH03	unavailable	N/A	N/A	Wilms tumor	0.114454
66	TH03_0012_S02	wilms tumor	18	Yes, age < 30 years	male	TH03	unavailable	N/A	N/A	Wilms tumor	0.00397849
67	THR14_1235_S02	medulloblastoma	15.2	Yes, age < 30 years	female	THR14	cbttc.org/access-cbttc-data	C25830	7316-333-T, aliquot 398057, cohort CPF1505001	Medulloblastoma	0.0181137
68	TH34_1240_S01	Ewing sarcoma	16	Yes, age < 30 years	male	TH34	unavailable	N/A	N/A	Ewings sarcoma	0.00312388
69	TH27_1246_S01	Ewing sarcoma	10	Yes, age < 30 years	female	TH27	unavailable	N/A	N/A	Ewings sarcoma	0.100678
70	TH27_1247_S01	Ewing sarcoma	5	Yes, age < 30 years	male	TH27	unavailable	N/A	N/A	Ewings sarcoma	0
71	TH27_1267_S01	osteosarcoma	3	Yes, age < 30 years	male	TH27	unavailable	N/A	N/A	Osteosarcoma	0.0220143
72	TH27_1270_S01	Ewing sarcoma	21	Yes, age < 30 years	male	TH27	unavailable	N/A	N/A	Ewings sarcoma	0.0333488
73	TH27_1271_S01	osteosarcoma	11	Yes, age < 30 years	female	TH27	unavailable	N/A	N/A	Osteosarcoma	0
74	TH27_1272_S01	embryonal rhabdomyosarcoma	1	Yes, age < 30 years	male	TH27	unavailable	N/A	N/A	Rhabdomyosarcoma	0.0765916
75	TH27_1272_S02	embryonal rhabdomyosarcoma	1	Yes, age < 30 years	male	TH27	unavailable	N/A	N/A	Rhabdomyosarcoma	0.183355
76	TH27_1273_S01	osteosarcoma	19	Yes, age < 30 years	male	TH27	unavailable	N/A	N/A	Osteosarcoma	0.227217
77	THR37_1294_S01	ependymoma	#N/A	Yes, age < 30 years		THR37	SRP092501	SRR4849164	SRS1778820, GSM2372319	Ependymoma	0.077186
78	THR37_1295_S01	ependymoma	#N/A	Yes, age < 30 years		THR37	SRP092501	SRR4849166	SRS1778818, GSM2372320	Ependymoma	0.0602608
79	THR37_1296_S01	ependymoma	#N/A	Yes, age < 30 years		THR37	SRP092501	SRR4849168	SRS1778819, GSM2372321	Ependymoma	0.0519865
80	THR37_1297_S01	ependymoma	#N/A	Yes, age < 30 years		THR37	SRP092501	SRR4849170	SRS1778821, GSM2372322	Ependymoma	0.117037
81	THR37_1299_S01	ependymoma	#N/A	Yes, age < 30 years		THR37	SRP092501	SRR4849173	SRS1778822, GSM2372324	Ependymoma	0.0302235
82	THR37_1301_S01	ependymoma	#N/A	Yes, age < 30 years		THR37	SRP092501	SRR4849176	SRS1778826, GSM2372326	Ependymoma	0.025325
83	THR37_1302_S01	ependymoma	#N/A	Yes, age < 30 years		THR37	SRP092501	SRR4849178	SRS1778825, GSM2372327	Ependymoma	0.0585883
84	THR37_1303_S01	ependymoma	#N/A	Yes, age < 30 years		THR37	SRP092501	SRR4849180	SRS1778827, GSM2372328	Ependymoma	0.0198919
85	THR37_1304_S01	ependymoma	#N/A	Yes, age < 30 years		THR37	SRP092501	SRR4849182	SRS1778828, GSM2372329	Ependymoma	0.0674801
86	THR37_1305_S01	ependymoma	#N/A	Yes, age < 30 years		THR37	SRP092501	SRR4849184	SRS1778829, GSM2372330	Ependymoma	0
87	THR37_1306_S01	ependymoma	#N/A	Yes, age < 30 years		THR37	SRP092501	SRR4849186	SRS1778830, GSM2372331	Ependymoma	0.000390941
88	THR37_1307_S01	ependymoma	#N/A	Yes, age < 30 years		THR37	SRP092501	SRR4849188	SRS1778831, GSM2372332	Ependymoma	0.00744899
89	THR37_1308_S01	ependymoma	#N/A	Yes, age < 30 years		THR37	SRP092501	SRR4849190	SRS1778832, GSM2372333	Ependymoma	0
90	TH38_1311_S02	glioma	13	Yes, age < 30 years	male	TH38	unavailable	N/A	N/A	Glioma	0.0302081
91	TH38_1346_S02	glioma	11	Yes, age < 30 years	female	TH38	unavailable	N/A	N/A	Glioma	0.0512231
92	TH34_1349_S01	gastrointestinal stromal tumor	11	Yes, age < 30 years	male	TH34	unavailable	N/A	N/A	Others	0.1539
93	TH34_1349_S02	gastrointestinal stromal tumor	11	Yes, age < 30 years	male	TH34	unavailable	N/A	N/A	Others	0.118844
94	TH34_1351_S01	osteosarcoma	10	Yes, age < 30 years	female	TH34	unavailable	N/A	N/A	Osteosarcoma	0.254107
95	TH34_1352_S01	myoepithelial carcinoma	0.96	Yes, age < 30 years	male	TH34	unavailable	N/A	N/A	Others	0.02481
96	TH27_1353_S01	undifferentiated sarcoma NOS	7	Yes, age < 30 years	female	TH27	unavailable	N/A	N/A	Other sarcoma	0.26053
97	TH27_1354_S01	infantile fibrosarcoma	0.5	Yes, age < 30 years	male	TH27	unavailable	N/A	N/A	Others	0.107461
98	TH27_1355_S01	glioblastoma multiforme	7	Yes, age < 30 years	female	TH27	unavailable	N/A	N/A	Glioblastoma multiforme	0.0761431
99	TH27_1356_S01	neuroblastoma	0.92	Yes, age < 30 years	female	TH27	unavailable	N/A	N/A	Neuroblastoma	0.694735
100	TH27_1357_S01	osteosarcoma	13	Yes, age < 30 years	male	TH27	unavailable	N/A	N/A	Osteosarcoma	0.0213861
101	TH27_1359_S01	myeloid neoplasm NOS	0.19	Yes, age < 30 years	female	TH27	unavailable	N/A	N/A	Others	0.230838
102	TH34_1379_S01	hepatoblastoma	4	Yes, age < 30 years	male	TH34	unavailable	N/A	N/A	Hepatoblastoma	0.217952
103	TH34_1380_S01	embryonal rhabdomyosarcoma	15	Yes, age < 30 years	male	TH34	unavailable	N/A	N/A	Rhabdomyosarcoma	0
104	TH34_1380_S02	embryonal rhabdomyosarcoma	15	Yes, age < 30 years	male	TH34	unavailable	N/A	N/A	Rhabdomyosarcoma	0.159822
105	TH34_1381_S01	ependymoma	2.5	Yes, age < 30 years	female	TH34	unavailable	N/A	N/A	Ependymoma	0.0194538
106	TH03_0139_S01	osteosarcoma	12	Yes, age < 30 years	male	TH03	unavailable	N/A	SPCG-OS186_13R	Osteosarcoma	0
107	TH34_1399_S01	desmoplastic small round cell tumor	14	Yes, age < 30 years	male	TH34	unavailable	N/A	N/A	Others	0.128922
108	TH03_0014_S01	Ewing sarcoma	4	Yes, age < 30 years	male	TH03	unavailable	N/A	N/A	Ewings sarcoma	0.0631368
109	TH03_0140_S01	osteosarcoma	13	Yes, age < 30 years	male	TH03	unavailable	N/A	N/A	Osteosarcoma	0.341975
110	TH27_1403_S01	neuroblastoma	3	Yes, age < 30 years	male	TH27	unavailable	N/A	N/A	Neuroblastoma	0.290056
111	TH27_1404_S01	osteosarcoma	19	Yes, age < 30 years	male	TH27	unavailable	N/A	N/A	Osteosarcoma	0.237208
112	TH27_1408_S01	alveolar soft part sarcoma	14	Yes, age < 30 years	male	TH27	unavailable	N/A	N/A	Other sarcoma	0.130327
113	TH27_1409_S01	alveolar rhabdomyosarcoma	13	Yes, age < 30 years	male	TH27	unavailable	N/A	N/A	Rhabdomyosarcoma	0.0671189
114	TH03_0141_S01	osteosarcoma	17	Yes, age < 30 years	female	TH03	unavailable	N/A	SPCG-OS091_13R	Osteosarcoma	0.0527296
115	TH27_1410_S01	rhabdomyosarcoma	3	Yes, age < 30 years	male	TH27	unavailable	N/A	N/A	Rhabdomyosarcoma	0.187432
116	TH34_1412_S01	desmoplastic small round cell tumor	23	Yes, age < 30 years	male	TH34	unavailable	N/A	N/A	Others	0.176379
117	TH34_1414_S01	alveolar rhabdomyosarcoma	17	Yes, age < 30 years	female	TH34	unavailable	N/A	N/A	Rhabdomyosarcoma	0.229206
118	TH34_1415_S01	undifferentiated sarcoma NOS	16	Yes, age < 30 years	female	TH34	unavailable	N/A	N/A	Other sarcoma	0.0851341
119	TH38_1416_S02	osteosarcoma	22	Yes, age < 30 years	male	TH38	unavailable	N/A	N/A	Osteosarcoma	0.235957
120	TH38_1417_S02	ependymoma	10	Yes, age < 30 years	female	TH38	unavailable	N/A	N/A	Ependymoma	0
121	TH38_1423_S02	sarcoma	1.33	Yes, age < 30 years	male	TH38	unavailable	N/A	N/A	Others	0.0932074
122	TH38_1425_S02	sarcoma	1.66	Yes, age < 30 years	female	TH38	unavailable	N/A	N/A	Others	0.0163713
123	TH38_1428_S02	supratentorial embryonal tumor NOS	0.83	Yes, age < 30 years	male	TH38	unavailable	N/A	N/A	Supratentorial embryonal tumor	0.0893168
124	TH03_0143_S01	osteosarcoma	17	Yes, age < 30 years	male	TH03	unavailable	N/A	SPCG-OS457_14R	Osteosarcoma	0.213939
125	TH03_0143_S02	osteosarcoma	17	Yes, age < 30 years	male	TH03	unavailable	N/A	SPCG-OS457_23M	Osteosarcoma	0.648822
126	TH38_1437_S03	medulloblastoma	11	Yes, age < 30 years	male	TH38	unavailable	N/A	N/A	Medulloblastoma	0.138198
127	TH38_1437_S04	medulloblastoma	11	Yes, age < 30 years	male	TH38	unavailable	N/A	N/A	Medulloblastoma	0.111632
128	TH03_0144_S01	wilms tumor	6	Yes, age < 30 years	male	TH03	unavailable	N/A	N/A	Wilms tumor	0.00854392
129	TH34_1444_S01	follicular neoplasm	1.5	Yes, age < 30 years	male	TH34	unavailable	N/A	N/A	Others	0.219887
130	TH34_1445_S03	glioma	7	Yes, age < 30 years	female	TH34	unavailable	N/A	N/A	Glioma	0.0770179
131	TH34_1446_S01	ganglioglioma	3	Yes, age < 30 years	female	TH34	unavailable	N/A	N/A	Glioma	0.0520466
132	TH34_1447_S01	undifferentiated hepatic sarcoma	5	Yes, age < 30 years	female	TH34	unavailable	N/A	N/A	Other sarcoma	0.0128509
133	TH34_1447_S02	undifferentiated hepatic sarcoma	5	Yes, age < 30 years	female	TH34	unavailable	N/A	N/A	Other sarcoma	0.0467373
134	TH34_1452_S01	ependymoma	5	Yes, age < 30 years	male	TH34	unavailable	N/A	N/A	Ependymoma	0.0497552
135	TH34_1456_S03	osteosarcoma	12	Yes, age < 30 years	male	TH34	unavailable	N/A	N/A	Osteosarcoma	0.956691
136	TH38_1457_S02	ependymoma	7	Yes, age < 30 years	female	TH38	unavailable	N/A	N/A	Ependymoma	0.000584368
137	TH03_0146_S01	undifferentiated sarcoma NOS	9	Yes, age < 30 years	male	TH03	unavailable	N/A	N/A	Other sarcoma	0.0100659
138	TH03_0148_S01	lymphoma	12	Yes, age < 30 years	male	TH03	unavailable	N/A	N/A	Lymphoma	0.59857
139	TH03_0015_S01	neuroblastoma	3	Yes, age < 30 years	male	TH03	unavailable	N/A	N/A	Neuroblastoma	0.35723
140	TH03_0015_S02	neuroblastoma	3	Yes, age < 30 years	male	TH03	unavailable	N/A	N/A	Neuroblastoma	0.0626134
141	TH03_0156_S01	synovial sarcoma	25	Yes, age < 30 years	not reported	TH03	unavailable	N/A	N/A	Other sarcoma	0.0560025
142	TH03_0159_S01	osteosarcoma	16	Yes, age < 30 years	female	TH03	unavailable	N/A	N/A	Osteosarcoma	0.100863
143	TH03_0159_S02	osteosarcoma	16	Yes, age < 30 years	female	TH03	unavailable	N/A	N/A	Osteosarcoma	0.0786291
144	TH03_0016_S01	atypical teratoid/rhabdoid tumor	1.4	Yes, age < 30 years	male	TH03	unavailable	N/A	N/A	Rhabdoid tumor	0.116119
145	TH03_0017_S01	hepatoblastoma	14	Yes, age < 30 years	female	TH03	unavailable	N/A	N/A	Hepatoblastoma	0.211608
146	TH03_0017_S02	hepatoblastoma	14	Yes, age < 30 years	female	TH03	unavailable	N/A	N/A	Hepatoblastoma	0.021981
147	THR24_1742_S01	choroid plexus carcinoma	#N/A	Yes, age < 30 years	female	THR24	SJC-DS-1001	SJCPC001013	SJCPC001013_D1	Choroid plexus carcinoma	0
148	THR24_1742_S02	choroid plexus carcinoma	#N/A	Yes, age < 30 years	female	THR24	SJC-DS-1001	SJCPC001013	SJCPC001013_R1	Choroid plexus carcinoma	0
149	THR24_1743_S01	choroid plexus carcinoma	#N/A	Yes, age < 30 years	not reported	THR24	SJC-DS-1001	SJCPC001014	SJCPC001014_D1	Choroid plexus carcinoma	0
150	THR24_1744_S01	choroid plexus carcinoma	#N/A	Yes, age < 30 years	not reported	THR24	SJC-DS-1001	SJCPC001016	SJCPC001016_D1	Choroid plexus carcinoma	0
151	THR24_1745_S01	choroid plexus carcinoma	#N/A	Yes, age < 30 years	not reported	THR24	SJC-DS-1001	SJCPC011756	SJCPC011756_D1	Choroid plexus carcinoma	0
152	THR24_1746_S01	choroid plexus carcinoma	#N/A	Yes, age < 30 years	not reported	THR24	SJC-DS-1001	SJCPC011758	SJCPC011758_D1	Choroid plexus carcinoma	0.206125
153	THR24_1747_S01	choroid plexus carcinoma	#N/A	Yes, age < 30 years	not reported	THR24	SJC-DS-1001	SJCPC011759	SJCPC011759_D1	Choroid plexus carcinoma	0.00977154
154	THR24_1748_S01	choroid plexus carcinoma	#N/A	Yes, age < 30 years	not reported	THR24	SJC-DS-1001	SJCPC011761	SJCPC011761_D1	Choroid plexus carcinoma	0.00365632
155	THR24_1749_S01	choroid plexus carcinoma	#N/A	Yes, age < 30 years	not reported	THR24	SJC-DS-1001	SJCPC011762	SJCPC011762_D1	Choroid plexus carcinoma	0
156	THR24_1750_S01	choroid plexus carcinoma	#N/A	Yes, age < 30 years	not reported	THR24	SJC-DS-1001	SJCPC011764	SJCPC011764_D1	Choroid plexus carcinoma	0
157	THR24_1751_S01	choroid plexus carcinoma	#N/A	Yes, age < 30 years	not reported	THR24	SJC-DS-1001	SJCPC011765	SJCPC011765_D1	Choroid plexus carcinoma	0
158	THR24_1752_S01	choroid plexus carcinoma	#N/A	Yes, age < 30 years	not reported	THR24	SJC-DS-1001	SJCPC011766	SJCPC011766_D1	Choroid plexus carcinoma	0.0650302
159	THR24_1753_S01	choroid plexus carcinoma	#N/A	Yes, age < 30 years	not reported	THR24	SJC-DS-1001	SJCPC011768	SJCPC011768_D1	Choroid plexus carcinoma	0
160	THR24_1753_S02	choroid plexus carcinoma	#N/A	Yes, age < 30 years	not reported	THR24	SJC-DS-1001	SJCPC011768	SJCPC011768_R1	Choroid plexus carcinoma	0.0277801
161	THR24_1754_S01	choroid plexus carcinoma	#N/A	Yes, age < 30 years	not reported	THR24	SJC-DS-1001	SJCPC011769	SJCPC011769_D1	Choroid plexus carcinoma	0.0456086
162	THR24_1755_S01	choroid plexus carcinoma	#N/A	Yes, age < 30 years	not reported	THR24	SJC-DS-1001	SJCPC011770	SJCPC011770_D1	Choroid plexus carcinoma	0.0177678
163	THR24_1756_S01	choroid plexus carcinoma	#N/A	Yes, age < 30 years	not reported	THR24	SJC-DS-1001	SJCPC011771	SJCPC011771_D1	Choroid plexus carcinoma	0.0401208
164	THR24_1757_S01	choroid plexus carcinoma	#N/A	Yes, age < 30 years	not reported	THR24	SJC-DS-1001	SJCPC011772	SJCPC011772_D1	Choroid plexus carcinoma	0
165	THR24_1758_S01	choroid plexus carcinoma	#N/A	Yes, age < 30 years	not reported	THR24	SJC-DS-1001	SJCPC011773	SJCPC011773_D1	Choroid plexus carcinoma	0
166	THR24_1759_S01	choroid plexus carcinoma	#N/A	Yes, age < 30 years	not reported	THR24	SJC-DS-1001	SJCPC011774	SJCPC011774_D1	Choroid plexus carcinoma	0
167	THR24_1760_S01	choroid plexus carcinoma	#N/A	Yes, age < 30 years	not reported	THR24	SJC-DS-1001	SJCPC011776	SJCPC011776_D1	Choroid plexus carcinoma	0.0218194
168	THR24_1761_S01	choroid plexus carcinoma	#N/A	Yes, age < 30 years	not reported	THR24	SJC-DS-1001	SJCPC011777	SJCPC011777_D1	Choroid plexus carcinoma	0.0488899
169	THR24_1761_S02	choroid plexus carcinoma	#N/A	Yes, age < 30 years	not reported	THR24	SJC-DS-1001	SJCPC011777	SJCPC011777_M1	Choroid plexus carcinoma	0.0242679
170	THR24_1761_S03	choroid plexus carcinoma	#N/A	Yes, age < 30 years	not reported	THR24	SJC-DS-1001	SJCPC011777	SJCPC011777_R1	Choroid plexus carcinoma	0.22621
171	THR24_1762_S01	choroid plexus carcinoma	#N/A	Yes, age < 30 years	not reported	THR24	SJC-DS-1001	SJCPC011778	SJCPC011778_D1	Choroid plexus carcinoma	0.208371
172	THR24_1771_S01	ependymoma	3.7	Yes, age < 30 years	female	THR24	SJC-DS-1001	SJEPD001503	SJEPD001503_D1	Ependymoma	0
173	THR24_1772_S01	ependymoma	2.6	Yes, age < 30 years	female	THR24	SJC-DS-1001	SJEPD001504	SJEPD001504_D1	Ependymoma	0.000268307
174	THR24_1773_S01	ependymoma	1.6	Yes, age < 30 years	male	THR24	SJC-DS-1001	SJEPD001505	SJEPD001505_D1	Ependymoma	0.0508864
175	THR24_1774_S01	ependymoma	2.7	Yes, age < 30 years	female	THR24	SJC-DS-1001	SJEPD001506	SJEPD001506_D1	Ependymoma	0.01165
176	THR24_1775_S01	ependymoma	3.6	Yes, age < 30 years	male	THR24	SJC-DS-1001	SJEPD001507	SJEPD001507_D1	Ependymoma	0.0151428
177	THR24_1776_S01	ependymoma	1.1	Yes, age < 30 years	male	THR24	SJC-DS-1001	SJEPD001508	SJEPD001508_D1	Ependymoma	0
178	THR24_1777_S01	ependymoma	2.4	Yes, age < 30 years	female	THR24	SJC-DS-1001	SJEPD001509	SJEPD001509_D1	Ependymoma	0.00168567
179	THR24_1778_S01	ependymoma	#N/A	Yes, age < 30 years	not reported	THR24	SJC-DS-1001	SJEPD001511	SJEPD001511_D1	Ependymoma	0
180	THR24_1779_S01	ependymoma	#N/A	Yes, age < 30 years	not reported	THR24	SJC-DS-1001	SJEPD001512	SJEPD001512_D1	Ependymoma	0.0321299
181	THR24_1780_S01	ependymoma	2	Yes, age < 30 years	male	THR24	SJC-DS-1001	SJEPD001513	SJEPD001513_D1	Ependymoma	0
182	THR24_1781_S01	ependymoma	4.2	Yes, age < 30 years	male	THR24	SJC-DS-1001	SJEPD001514	SJEPD001514_D1	Ependymoma	0.00480716
183	THR24_1782_S01	ependymoma	1.3	Yes, age < 30 years	male	THR24	SJC-DS-1001	SJEPD001515	SJEPD001515_D1	Ependymoma	0
184	THR24_1783_S01	ependymoma	#N/A	Yes, age < 30 years	not reported	THR24	SJC-DS-1001	SJEPD001516	SJEPD001516_D1	Ependymoma	0.121684
185	THR24_1784_S01	ependymoma	3.3	Yes, age < 30 years	female	THR24	SJC-DS-1001	SJEPD001517	SJEPD001517_D1	Ependymoma	0
186	THR24_1785_S01	ependymoma	2	Yes, age < 30 years	female	THR24	SJC-DS-1001	SJEPD001518	SJEPD001518_D1	Ependymoma	0.0500435
187	THR24_1786_S01	ependymoma	3.7	Yes, age < 30 years	female	THR24	SJC-DS-1001	SJEPD001519	SJEPD001519_D1	Ependymoma	0.0729428
188	THR24_1787_S01	ependymoma	#N/A	Yes, age < 30 years	not reported	THR24	SJC-DS-1001	SJEPD001520	SJEPD001520_D1	Ependymoma	0.139411
189	THR24_1788_S01	ependymoma	#N/A	Yes, age < 30 years	not reported	THR24	SJC-DS-1001	SJEPD001521	SJEPD001521_D1	Ependymoma	0
190	THR24_1789_S01	ependymoma	#N/A	Yes, age < 30 years	not reported	THR24	SJC-DS-1001	SJEPD001522	SJEPD001522_R1	Ependymoma	0.274018
191	THR24_1791_S01	ependymoma	#N/A	Yes, age < 30 years	not reported	THR24	SJC-DS-1001	SJEPD001524	SJEPD001524_R1	Ependymoma	0
192	THR24_1792_S01	ependymoma	0.7	Yes, age < 30 years	female	THR24	SJC-DS-1001	SJEPD001525	SJEPD001525_D1	Ependymoma	0
193	THR24_1793_S01	ependymoma	2.3	Yes, age < 30 years	male	THR24	SJC-DS-1001	SJEPD001526	SJEPD001526_D1	Ependymoma	0.0518153
194	THR24_1794_S01	ependymoma	#N/A	Yes, age < 30 years	female	THR24	SJC-DS-1001	SJEPD001527	SJEPD001527_R1	Ependymoma	0.11182
195	THR24_1795_S01	ependymoma	5.9	Yes, age < 30 years	female	THR24	SJC-DS-1001	SJEPD001528	SJEPD001528_D1	Ependymoma	0.0611597
196	THR24_1796_S01	ependymoma	5	Yes, age < 30 years	female	THR24	SJC-DS-1001	SJEPD001530	SJEPD001530_D1	Ependymoma	0.0235498
197	THR24_1797_S01	ependymoma	#N/A	Yes, age < 30 years	not reported	THR24	SJC-DS-1001	SJEPD001531	SJEPD001531_D1	Ependymoma	0
198	THR24_1798_S01	ependymoma	5	Yes, age < 30 years	female	THR24	SJC-DS-1001	SJEPD001532	SJEPD001532_R1	Ependymoma	0.0769568
199	THR24_1799_S01	ependymoma	1.7	Yes, age < 30 years	female	THR24	SJC-DS-1001	SJEPD001533	SJEPD001533_D1	Ependymoma	0.0202199
200	TH03_0018_S01	undifferentiated pleomorphic sarcoma	12	Yes, age < 30 years	male	TH03	unavailable	N/A	N/A	Other sarcoma	0
201	TH03_0018_S02	undifferentiated pleomorphic sarcoma	12	Yes, age < 30 years	male	TH03	unavailable	N/A	N/A	Other sarcoma	0.00905287
202	THR24_1801_S01	ependymoma	#N/A	Yes, age < 30 years	not reported	THR24	SJC-DS-1001	SJEPD001535	SJEPD001535_R1	Ependymoma	0.0153267
203	THR24_1801_S02	ependymoma	#N/A	Yes, age < 30 years	not reported	THR24	SJC-DS-1001	SJEPD001535	SJEPD001535_R2	Ependymoma	0.0125518
204	THR24_1802_S01	ependymoma	#N/A	Yes, age < 30 years	not reported	THR24	SJC-DS-1001	SJEPD001536	SJEPD001536_R1	Ependymoma	0
205	THR24_1803_S01	ependymoma	#N/A	Yes, age < 30 years	not reported	THR24	SJC-DS-1001	SJEPD001537	SJEPD001537_D1	Ependymoma	0.0895374
206	THR24_1804_S01	ependymoma	#N/A	Yes, age < 30 years	not reported	THR24	SJC-DS-1001	SJEPD001538	SJEPD001538_R1	Ependymoma	0.0694821
207	THR24_1805_S01	ependymoma	#N/A	Yes, age < 30 years	not reported	THR24	SJC-DS-1001	SJEPD001539	SJEPD001539_D1	Ependymoma	0.0582943
208	THR24_1806_S01	ependymoma	#N/A	Yes, age < 30 years	not reported	THR24	SJC-DS-1001	SJEPD001540	SJEPD001540_D1	Ependymoma	0
209	THR24_1807_S01	ependymoma	#N/A	Yes, age < 30 years	not reported	THR24	SJC-DS-1001	SJEPD001541	SJEPD001541_D1	Ependymoma	0.074749
210	THR24_1807_S02	ependymoma	#N/A	Yes, age < 30 years	not reported	THR24	SJC-DS-1001	SJEPD001541	SJEPD001541_R1	Ependymoma	0.00277596
211	THR24_1808_S01	ependymoma	#N/A	Yes, age < 30 years	not reported	THR24	SJC-DS-1001	SJEPD001542	SJEPD001542_D1	Ependymoma	0.17231
212	THR24_1809_S01	ependymoma	#N/A	Yes, age < 30 years	not reported	THR24	SJC-DS-1001	SJEPD001543	SJEPD001543_D1	Ependymoma	0
213	THR24_1810_S01	ependymoma	3	Yes, age < 30 years	male	THR24	SJC-DS-1001	SJEPD001544	SJEPD001544_D1	Ependymoma	0
214	THR24_1811_S01	ependymoma	1.4	Yes, age < 30 years	female	THR24	SJC-DS-1001	SJEPD002	SJEPD002_D	Ependymoma	0.0324313
215	THR24_1812_S01	ependymoma	7.22	Yes, age < 30 years	female	THR24	SJC-DS-1001	SJEPD003	SJEPD003_D	Ependymoma	0.0323739
216	THR24_1813_S01	ependymoma	1.39	Yes, age < 30 years	female	THR24	SJC-DS-1001	SJEPD004	SJEPD004_D	Ependymoma	0.0271803
217	THR24_1815_S01	ependymoma	13.13	Yes, age < 30 years	male	THR24	SJC-DS-1001	SJEPD006	SJEPD006_D	Ependymoma	0.0057415
218	THR24_1816_S01	ependymoma	2.2	Yes, age < 30 years	male	THR24	SJC-DS-1001	SJEPD007	SJEPD007_D	Ependymoma	0
219	THR24_1817_S01	ependymoma	10.39	Yes, age < 30 years	female	THR24	SJC-DS-1001	SJEPD008	SJEPD008_D	Ependymoma	0.200157
220	THR24_1818_S01	ependymoma	#N/A	Yes, age < 30 years	not reported	THR24	SJC-DS-1001	SJEPD009108	SJEPD009108_D1	Ependymoma	0
221	THR24_1819_S01	ependymoma	8.1	Yes, age < 30 years	male	THR24	SJC-DS-1001	SJEPD009	SJEPD009_D	Ependymoma	0.21395
222	THR24_1820_S01	ependymoma	2.5	Yes, age < 30 years	male	THR24	SJC-DS-1001	SJEPD011	SJEPD011_D	Ependymoma	0.027732
223	THR24_1821_S01	ependymoma	2.06	Yes, age < 30 years	male	THR24	SJC-DS-1001	SJEPD012	SJEPD012_D	Ependymoma	0
224	THR24_1822_S01	ependymoma	6.57	Yes, age < 30 years	male	THR24	SJC-DS-1001	SJEPD013	SJEPD013_D	Ependymoma	0
225	THR24_1823_S01	ependymoma	5.08	Yes, age < 30 years	male	THR24	SJC-DS-1001	SJEPD014	SJEPD014_D	Ependymoma	0.00655221
226	THR24_1824_S01	ependymoma	2.72	Yes, age < 30 years	female	THR24	SJC-DS-1001	SJEPD015	SJEPD015_D	Ependymoma	0.00807455
227	THR24_1825_S01	ependymoma	1.35	Yes, age < 30 years	male	THR24	SJC-DS-1001	SJEPD016	SJEPD016_D	Ependymoma	0.0369513
228	THR24_1826_S01	ependymoma	2.89	Yes, age < 30 years	female	THR24	SJC-DS-1001	SJEPD017	SJEPD017_D	Ependymoma	0.135743
229	THR24_1827_S01	ependymoma	1.93	Yes, age < 30 years	male	THR24	SJC-DS-1001	SJEPD019	SJEPD019_D	Ependymoma	0.164115
230	THR24_1828_S01	ependymoma	2.01	Yes, age < 30 years	male	THR24	SJC-DS-1001	SJEPD021	SJEPD021_D	Ependymoma	0
231	THR24_1829_S01	ependymoma	16.29	Yes, age < 30 years	male	THR24	SJC-DS-1001	SJEPD023	SJEPD023_D	Ependymoma	0.0149711
232	THR24_1830_S01	ependymoma	2.51	Yes, age < 30 years	male	THR24	SJC-DS-1001	SJEPD025	SJEPD025_D	Ependymoma	0
233	THR24_1831_S01	ependymoma	16.81	Yes, age < 30 years	male	THR24	SJC-DS-1001	SJEPD027	SJEPD027_D	Ependymoma	0.360937
234	THR24_1832_S01	ependymoma	5.88	Yes, age < 30 years	female	THR24	SJC-DS-1001	SJEPD028	SJEPD028_D	Ependymoma	0.0839782
235	THR24_1833_S01	ependymoma	2.75	Yes, age < 30 years	female	THR24	SJC-DS-1001	SJEPD029	SJEPD029_D	Ependymoma	0.136882
236	THR24_1834_S01	ependymoma	5.64	Yes, age < 30 years	female	THR24	SJC-DS-1001	SJEPD030	SJEPD030_D	Ependymoma	0.148488
237	THR24_1835_S01	ependymoma	2.54	Yes, age < 30 years	male	THR24	SJC-DS-1001	SJEPD031	SJEPD031_D	Ependymoma	0
238	THR24_1835_S02	ependymoma	2.54	Yes, age < 30 years	male	THR24	SJC-DS-1001	SJEPD031	SJEPD031_R	Ependymoma	0.0546951
239	THR24_1837_S01	ependymoma	6.55	Yes, age < 30 years	female	THR24	SJC-DS-1001	SJEPD033	SJEPD033_D	Ependymoma	0
240	THR24_1838_S01	ependymoma	14.29	Yes, age < 30 years	male	THR24	SJC-DS-1001	SJEPD034	SJEPD034_D	Ependymoma	0.0127125
241	THR24_1839_S01	ependymoma	0.65	Yes, age < 30 years	female	THR24	SJC-DS-1001	SJEPD035	SJEPD035_D	Ependymoma	0.0286922
242	THR24_1839_S02	ependymoma	0.65	Yes, age < 30 years	female	THR24	SJC-DS-1001	SJEPD035	SJEPD035_R	Ependymoma	0
243	THR24_1840_S01	ependymoma	1.61	Yes, age < 30 years	male	THR24	SJC-DS-1001	SJEPD036	SJEPD036_D	Ependymoma	0
244	THR24_1841_S01	ependymoma	1.66	Yes, age < 30 years	female	THR24	SJC-DS-1001	SJEPD037	SJEPD037_D	Ependymoma	0
245	THR24_1841_S02	ependymoma	1.66	Yes, age < 30 years	female	THR24	SJC-DS-1001	SJEPD037	SJEPD037_R	Ependymoma	0.032986
246	THR24_1842_S01	ependymoma	0.93	Yes, age < 30 years	male	THR24	SJC-DS-1001	SJEPD038	SJEPD038_D	Ependymoma	0.036845
247	THR24_1843_S01	ependymoma	5.96	Yes, age < 30 years	male	THR24	SJC-DS-1001	SJEPD039	SJEPD039_D	Ependymoma	0.00968893
249	THR24_1924_S01	glioma	5.33	Yes, age < 30 years	female	THR24	SJC-DS-1001	SJHGG001	SJHGG001_A	Glioma	0.280947
250	THR24_1925_S01	glioma	14.95	Yes, age < 30 years	female	THR24	SJC-DS-1001	SJHGG002	SJHGG002_A	Glioma	0.114721
251	THR24_1925_S02	glioma	14.95	Yes, age < 30 years	female	THR24	SJC-DS-1001	SJHGG002	SJHGG002_D	Glioma	0.0196335
252	THR24_1926_S01	glioma	13.09	Yes, age < 30 years	male	THR24	SJC-DS-1001	SJHGG003	SJHGG003_A	Glioma	0.0180352
253	THR24_1926_S02	glioma	13.09	Yes, age < 30 years	male	THR24	SJC-DS-1001	SJHGG003	SJHGG003_D	Glioma	0.0983587
254	THR24_1927_S01	glioma	5.47	Yes, age < 30 years	male	THR24	SJC-DS-1001	SJHGG004	SJHGG004_D	Glioma	0.0947758
255	THR24_1928_S01	glioma	5.35	Yes, age < 30 years	female	THR24	SJC-DS-1001	SJHGG005	SJHGG005_A	Glioma	0.200602
256	THR24_1929_S01	glioma	3.66	Yes, age < 30 years	female	THR24	SJC-DS-1001	SJHGG006	SJHGG006_A	Glioma	0
257	THR24_1930_S01	glioma	10.9	Yes, age < 30 years	male	THR24	SJC-DS-1001	SJHGG007	SJHGG007_A	Glioma	1.07578
258	THR24_1931_S01	glioma	3.66	Yes, age < 30 years	female	THR24	SJC-DS-1001	SJHGG008	SJHGG008_A	Glioma	0.102484
259	THR24_1932_S01	glioma	6.01	Yes, age < 30 years	male	THR24	SJC-DS-1001	SJHGG009	SJHGG009_A	Glioma	0.209588
260	THR24_1933_S01	glioma	3.46	Yes, age < 30 years	male	THR24	SJC-DS-1001	SJHGG010	SJHGG010_D	Glioma	0.0326341
261	THR24_1934_S01	glioma	17.8	Yes, age < 30 years	male	THR24	SJC-DS-1001	SJHGG011	SJHGG011_D	Glioma	0.0178385
262	THR24_1935_S01	glioma	5.96	Yes, age < 30 years	male	THR24	SJC-DS-1001	SJHGG012	SJHGG012_D	Glioma	0.0627168
263	THR24_1936_S01	glioma	#N/A	Yes, age < 30 years	not reported	THR24	SJC-DS-1001	SJHGG013	SJHGG013_D	Glioma	0.217005
264	THR24_1937_S01	glioma	10.67	Yes, age < 30 years	female	THR24	SJC-DS-1001	SJHGG014	SJHGG014_D	Glioma	0.0433403
265	THR24_1938_S01	glioma	12.87	Yes, age < 30 years	female	THR24	SJC-DS-1001	SJHGG015	SJHGG015_D	Glioma	0.156569
266	THR24_1939_S01	glioma	0.78	Yes, age < 30 years	male	THR24	SJC-DS-1001	SJHGG016	SJHGG016_D	Glioma	0.233371
267	THR24_1940_S01	glioma	9.04	Yes, age < 30 years	male	THR24	SJC-DS-1001	SJHGG017	SJHGG017_D	Glioma	0
268	THR24_1941_S01	glioma	7.41	Yes, age < 30 years	male	THR24	SJC-DS-1001	SJHGG019	SJHGG019_S	Glioma	0.0342234
269	THR24_1942_S01	glioma	15.4	Yes, age < 30 years	female	THR24	SJC-DS-1001	SJHGG021	SJHGG021_D	Glioma	0.00750167
270	THR24_1943_S01	glioma	4.69	Yes, age < 30 years	male	THR24	SJC-DS-1001	SJHGG024	SJHGG024_D	Glioma	0.0738775
271	THR24_1943_S02	glioma	4.69	Yes, age < 30 years	male	THR24	SJC-DS-1001	SJHGG024	SJHGG024_R	Glioma	0.0375328
272	THR24_1944_S01	glioma	7.65	Yes, age < 30 years	male	THR24	SJC-DS-1001	SJHGG026	SJHGG026_D	Glioma	0.0750615
273	THR24_1945_S01	glioma	12.34	Yes, age < 30 years	female	THR24	SJC-DS-1001	SJHGG027	SJHGG027_D	Glioma	0.0523259
274	THR24_1946_S01	glioma	5.86	Yes, age < 30 years	female	THR24	SJC-DS-1001	SJHGG028	SJHGG028_D	Glioma	0
275	THR24_1947_S01	glioma	14.41	Yes, age < 30 years	female	THR24	SJC-DS-1001	SJHGG031	SJHGG031_D	Glioma	0.0500314
276	THR24_1948_S01	glioma	#N/A	Yes, age < 30 years	not reported	THR24	SJC-DS-1001	SJHGG032	SJHGG032_D	Glioma	0.118622
277	THR24_1949_S01	glioma	14.01	Yes, age < 30 years	male	THR24	SJC-DS-1001	SJHGG033	SJHGG033_D	Glioma	0.277605
278	THR24_1950_S01	glioma	9.87	Yes, age < 30 years	female	THR24	SJC-DS-1001	SJHGG034	SJHGG034_D	Glioma	0.0147793
279	THR24_1951_S01	glioma	7.49	Yes, age < 30 years	male	THR24	SJC-DS-1001	SJHGG035	SJHGG035_D	Glioma	0.0846477
280	THR24_1952_S01	glioma	#N/A	Yes, age < 30 years	not reported	THR24	SJC-DS-1001	SJHGG039	SJHGG039_D	Glioma	0.00528303
281	THR24_1953_S01	glioma	14.78	Yes, age < 30 years	male	THR24	SJC-DS-1001	SJHGG041	SJHGG041_D	Glioma	0
282	THR24_1954_S01	glioma	5.85	Yes, age < 30 years	male	THR24	SJC-DS-1001	SJHGG042	SJHGG042_D	Glioma	0.114027
283	THR24_1955_S01	glioma	14.28	Yes, age < 30 years	male	THR24	SJC-DS-1001	SJHGG043	SJHGG043_D	Glioma	0
284	THR24_1956_S01	glioma	11.78	Yes, age < 30 years	male	THR24	SJC-DS-1001	SJHGG045	SJHGG045_A	Glioma	0.0573131
285	THR24_1957_S01	glioma	4.27	Yes, age < 30 years	male	THR24	SJC-DS-1001	SJHGG047	SJHGG047_A	Glioma	0.0260421
286	THR24_1958_S01	glioma	6.12	Yes, age < 30 years	male	THR24	SJC-DS-1001	SJHGG048	SJHGG048_A	Glioma	0.146439
287	THR24_1959_S01	glioma	13.77	Yes, age < 30 years	female	THR24	SJC-DS-1001	SJHGG049	SJHGG049_A	Glioma	0.106969
288	THR24_1960_S01	glioma	5.7	Yes, age < 30 years	female	THR24	SJC-DS-1001	SJHGG050	SJHGG050_A	Glioma	0.031546
289	THR24_1961_S01	glioma	5.94	Yes, age < 30 years	female	THR24	SJC-DS-1001	SJHGG052	SJHGG052_A	Glioma	0
290	THR24_1962_S01	glioma	12.3	Yes, age < 30 years	female	THR24	SJC-DS-1001	SJHGG057	SJHGG057_A	Glioma	0.133024
291	THR24_1963_S01	glioma	5.2	Yes, age < 30 years	female	THR24	SJC-DS-1001	SJHGG058	SJHGG058_A	Glioma	0.0578531
292	THR24_1964_S01	glioma	8.9	Yes, age < 30 years	male	THR24	SJC-DS-1001	SJHGG059	SJHGG059_A	Glioma	0
293	THR24_1965_S01	glioma	13.27	Yes, age < 30 years	male	THR24	SJC-DS-1001	SJHGG060	SJHGG060_A	Glioma	0
294	THR24_1966_S01	glioma	12.5	Yes, age < 30 years	female	THR24	SJC-DS-1001	SJHGG062	SJHGG062_A	Glioma	0.176279
295	THR24_1967_S01	glioma	10.2	Yes, age < 30 years	male	THR24	SJC-DS-1001	SJHGG064	SJHGG064_A	Glioma	0.108556
296	THR24_1968_S01	glioma	9	Yes, age < 30 years	female	THR24	SJC-DS-1001	SJHGG066	SJHGG066_A	Glioma	0.119768
297	THR24_1969_S01	glioma	4.42	Yes, age < 30 years	female	THR24	SJC-DS-1001	SJHGG070	SJHGG070_A	Glioma	0.0367455
298	THR24_1970_S01	glioma	11.1	Yes, age < 30 years	male	THR24	SJC-DS-1001	SJHGG073	SJHGG073_A	Glioma	0.211904
299	THR24_1971_S01	glioma	1.82	Yes, age < 30 years	male	THR24	SJC-DS-1001	SJHGG075	SJHGG075_A	Glioma	0
300	THR24_1972_S01	glioma	2.88	Yes, age < 30 years	male	THR24	SJC-DS-1001	SJHGG081	SJHGG081_D	Glioma	0.0143383
301	THR24_1973_S01	glioma	0.1	Yes, age < 30 years	male	THR24	SJC-DS-1001	SJHGG082	SJHGG082_D	Glioma	0
302	THR24_1974_S01	glioma	#N/A	Yes, age < 30 years	female	THR24	SJC-DS-1001	SJHGG083	SJHGG083_D	Glioma	0.0203621
303	THR24_1975_S01	glioma	#N/A	Yes, age < 30 years	not reported	THR24	SJC-DS-1001	SJHGG087	SJHGG087_D	Glioma	0.0862048
304	THR24_1976_S01	glioma	0.16	Yes, age < 30 years	male	THR24	SJC-DS-1001	SJHGG089	SJHGG089_A	Glioma	0.0652765
305	THR24_1977_S01	glioma	0.52	Yes, age < 30 years	male	THR24	SJC-DS-1001	SJHGG090	SJHGG090_D	Glioma	0.0292867
306	THR24_1978_S01	glioma	#N/A	Yes, age < 30 years	not reported	THR24	SJC-DS-1001	SJHGG091	SJHGG091_D	Glioma	0.0742975
307	THR24_1979_S01	glioma	17.23	Yes, age < 30 years	male	THR24	SJC-DS-1001	SJHGG094	SJHGG094_D	Glioma	0.345918
308	THR24_1980_S01	glioma	#N/A	Yes, age < 30 years	not reported	THR24	SJC-DS-1001	SJHGG096	SJHGG096_D	Glioma	0.0921263
309	THR24_1981_S01	glioma	3.52	Yes, age < 30 years	male	THR24	SJC-DS-1001	SJHGG099	SJHGG099_D	Glioma	0.269839
310	THR24_1982_S01	glioma	17.24	Yes, age < 30 years	female	THR24	SJC-DS-1001	SJHGG101	SJHGG101_A	Glioma	0.14571
311	THR24_1983_S01	glioma	4.7	Yes, age < 30 years	female	THR24	SJC-DS-1001	SJHGG102	SJHGG102_D	Glioma	0.0936155
312	THR24_1984_S01	glioma	#N/A	Yes, age < 30 years	not reported	THR24	SJC-DS-1001	SJHGG103	SJHGG103_D	Glioma	0.00198528
313	THR24_1985_S01	glioma	0.35	Yes, age < 30 years	male	THR24	SJC-DS-1001	SJHGG107	SJHGG107_D	Glioma	0.439341
314	THR24_1986_S01	glioma	3.28	Yes, age < 30 years	male	THR24	SJC-DS-1001	SJHGG112	SJHGG112_D	Glioma	0.0684404
315	THR24_1986_S02	glioma	3.28	Yes, age < 30 years	male	THR24	SJC-DS-1001	SJHGG112	SJHGG112_R	Glioma	0.031275
316	THR24_1987_S01	glioma	5.28	Yes, age < 30 years	male	THR24	SJC-DS-1001	SJHGG115	SJHGG115_D	Glioma	0
317	THR24_1987_S02	glioma	5.28	Yes, age < 30 years	male	THR24	SJC-DS-1001	SJHGG115	SJHGG115_R	Glioma	0.07112
318	THR24_1988_S01	glioma	#N/A	Yes, age < 30 years	not reported	THR24	SJC-DS-1001	SJHGG127	SJHGG127_D	Glioma	0.0760898
319	THR24_1989_S01	glioma	#N/A	Yes, age < 30 years	not reported	THR24	SJC-DS-1001	SJHGG129	SJHGG129_D	Glioma	0.0625255
320	THR24_1990_S01	glioma	#N/A	Yes, age < 30 years	not reported	THR24	SJC-DS-1001	SJHGG136	SJHGG136_D	Glioma	0.0221542
321	THR24_1991_S01	glioma	#N/A	Yes, age < 30 years	not reported	THR24	SJC-DS-1001	SJHGG137	SJHGG137_D	Glioma	0.0802417
322	THR24_1992_S01	glioma	#N/A	Yes, age < 30 years	not reported	THR24	SJC-DS-1001	SJHGG138	SJHGG138_D	Glioma	0.0620469
323	THR24_1993_S01	glioma	#N/A	Yes, age < 30 years	not reported	THR24	SJC-DS-1001	SJHGG139	SJHGG139_D	Glioma	0.107843
324	THR24_1994_S01	glioma	#N/A	Yes, age < 30 years	not reported	THR24	SJC-DS-1001	SJHGG140	SJHGG140_D	Glioma	0.13466
325	THR24_1995_S01	glioma	#N/A	Yes, age < 30 years	not reported	THR24	SJC-DS-1001	SJHGG141	SJHGG141_D	Glioma	0.156334
326	THR24_1996_S01	glioma	#N/A	Yes, age < 30 years	not reported	THR24	SJC-DS-1001	SJHGG142	SJHGG142_D	Glioma	0
327	THR24_1997_S01	glioma	#N/A	Yes, age < 30 years	not reported	THR24	SJC-DS-1001	SJHGG143	SJHGG143_A	Glioma	0.192494
328	THR24_1998_S01	glioma	#N/A	Yes, age < 30 years	not reported	THR24	SJC-DS-1001	SJHGG144	SJHGG144_A	Glioma	0.210136
329	THR24_1999_S01	glioma	#N/A	Yes, age < 30 years	not reported	THR24	SJC-DS-1001	SJHGG145	SJHGG145_D	Glioma	0.144475
330	TH03_0020_S01	medulloblastoma	16	Yes, age < 30 years	male	TH03	unavailable	N/A	N/A	Medulloblastoma	0.13108
331	THR24_2000_S01	glioma	#N/A	Yes, age < 30 years	not reported	THR24	SJC-DS-1001	SJHGG146	SJHGG146_D	Glioma	0.000344644
332	THR24_2016_S01	glioma	#N/A	Yes, age < 30 years	not reported	THR24	SJC-DS-1001	SJLGG001206	SJLGG001206_D1	Glioma	0.0483258
333	THR24_2017_S01	glioma	2.82	Yes, age < 30 years	male	THR24	SJC-DS-1001	SJLGG001211	SJLGG001211_D1	Glioma	0.13617
334	THR24_2018_S01	glioma	#N/A	Yes, age < 30 years	not reported	THR24	SJC-DS-1001	SJLGG001212	SJLGG001212_D1	Glioma	0
335	THR24_2019_S01	glioma	#N/A	Yes, age < 30 years	not reported	THR24	SJC-DS-1001	SJLGG001220	SJLGG001220_D1	Glioma	0.0659739
336	THR24_2020_S01	glioma	#N/A	Yes, age < 30 years	not reported	THR24	SJC-DS-1001	SJLGG001262	SJLGG001262_D1	Glioma	0.0821464
337	THR24_2021_S01	glioma	#N/A	Yes, age < 30 years	not reported	THR24	SJC-DS-1001	SJLGG001264	SJLGG001264_D1	Glioma	0.0540561
338	THR24_2022_S01	glioma	#N/A	Yes, age < 30 years	not reported	THR24	SJC-DS-1001	SJLGG001268	SJLGG001268_D1	Glioma	0.431666
339	THR24_2023_S01	glioma	#N/A	Yes, age < 30 years	not reported	THR24	SJC-DS-1001	SJLGG001278	SJLGG001278_D1	Glioma	0.00933461
340	THR24_2024_S01	glioma	5.36	Yes, age < 30 years	female	THR24	SJC-DS-1001	SJLGG001	SJLGG001_D	Glioma	0.0877435
341	THR24_2025_S01	glioma	6.86	Yes, age < 30 years	male	THR24	SJC-DS-1001	SJLGG002	SJLGG002_D	Glioma	0
342	THR24_2026_S01	glioma	1.04	Yes, age < 30 years	male	THR24	SJC-DS-1001	SJLGG003	SJLGG003_D	Glioma	0.136889
343	THR24_2027_S01	glioma	0.42	Yes, age < 30 years	female	THR24	SJC-DS-1001	SJLGG004	SJLGG004_D	Glioma	0.166933
344	THR24_2028_S01	glioma	5.46	Yes, age < 30 years	female	THR24	SJC-DS-1001	SJLGG005	SJLGG005_D	Glioma	0.0131635
345	THR24_2029_S01	glioma	1.24	Yes, age < 30 years	male	THR24	SJC-DS-1001	SJLGG006	SJLGG006_D	Glioma	0.0608254
346	THR24_2029_S02	glioma	1.24	Yes, age < 30 years	male	THR24	SJC-DS-1001	SJLGG006	SJLGG006_R	Glioma	0.00303524
347	THR24_2030_S01	glioma	0.89	Yes, age < 30 years	male	THR24	SJC-DS-1001	SJLGG007	SJLGG007_D	Glioma	0.144946
348	THR24_2031_S01	glioma	17.99	Yes, age < 30 years	female	THR24	SJC-DS-1001	SJLGG008	SJLGG008_D	Glioma	0.0221727
349	THR24_2032_S01	glioma	#N/A	Yes, age < 30 years	not reported	THR24	SJC-DS-1001	SJLGG010129	SJLGG010129_D1	Glioma	0
350	THR24_2033_S01	glioma	#N/A	Yes, age < 30 years	not reported	THR24	SJC-DS-1001	SJLGG010674	SJLGG010674_D1	Glioma	0.00926926
351	THR24_2035_S01	glioma	4.16	Yes, age < 30 years	male	THR24	SJC-DS-1001	SJLGG010	SJLGG010_D	Glioma	0.0400437
352	THR24_2038_S01	glioma	12.28	Yes, age < 30 years	female	THR24	SJC-DS-1001	SJLGG011	SJLGG011_D	Glioma	0.0516911
353	THR24_2039_S01	glioma	12.91	Yes, age < 30 years	male	THR24	SJC-DS-1001	SJLGG012	SJLGG012_D	Glioma	0.0364144
354	THR24_2040_S01	glioma	9.75	Yes, age < 30 years	female	THR24	SJC-DS-1001	SJLGG015	SJLGG015_D	Glioma	0.0827447
355	THR24_2041_S01	glioma	13.95	Yes, age < 30 years	male	THR24	SJC-DS-1001	SJLGG016	SJLGG016_D	Glioma	0.00466643
356	THR24_2042_S01	glioma	5.65	Yes, age < 30 years	male	THR24	SJC-DS-1001	SJLGG018	SJLGG018_D	Glioma	0.0112509
357	THR24_2043_S01	glioma	5.33	Yes, age < 30 years	female	THR24	SJC-DS-1001	SJLGG025	SJLGG025_D	Glioma	0.132751
358	THR24_2044_S01	glioma	2.81	Yes, age < 30 years	male	THR24	SJC-DS-1001	SJLGG030	SJLGG030_D	Glioma	0.158663
359	THR24_2045_S01	glioma	11.37	Yes, age < 30 years	female	THR24	SJC-DS-1001	SJLGG031	SJLGG031_D	Glioma	0.0504318
360	THR24_2046_S01	glioma	8.62	Yes, age < 30 years	male	THR24	SJC-DS-1001	SJLGG033	SJLGG033_D	Glioma	0.0711891
361	THR24_2047_S01	glioma	15.24	Yes, age < 30 years	male	THR24	SJC-DS-1001	SJLGG034	SJLGG034_D	Glioma	0
362	THR24_2048_S01	glioma	5.45	Yes, age < 30 years	female	THR24	SJC-DS-1001	SJLGG035	SJLGG035_D	Glioma	0.0410333
363	THR24_2049_S01	glioma	2.84	Yes, age < 30 years	male	THR24	SJC-DS-1001	SJLGG036	SJLGG036_D	Glioma	0
364	THR24_2051_S01	glioma	12.61	Yes, age < 30 years	female	THR24	SJC-DS-1001	SJLGG038	SJLGG038_D	Glioma	0.079337
365	THR24_2052_S01	glioma	10.05	Yes, age < 30 years	female	THR24	SJC-DS-1001	SJLGG039	SJLGG039_D	Glioma	0.116925
366	THR24_2053_S01	glioma	7.62	Yes, age < 30 years	female	THR24	SJC-DS-1001	SJLGG040	SJLGG040_D	Glioma	0
367	THR24_2054_S01	glioma	8.9	Yes, age < 30 years	female	THR24	SJC-DS-1001	SJLGG042	SJLGG042_D	Glioma	0.0465019
368	THR24_2055_S01	glioma	#N/A	Yes, age < 30 years	not reported	THR24	SJC-DS-1001	SJLGG044	SJLGG044_D	Glioma	0.0110977
369	THR24_2056_S01	glioma	#N/A	Yes, age < 30 years	not reported	THR24	SJC-DS-1001	SJLGG045	SJLGG045_D	Glioma	0.0368299
370	THR24_2057_S01	glioma	#N/A	Yes, age < 30 years	not reported	THR24	SJC-DS-1001	SJLGG046	SJLGG046_D	Glioma	0
371	THR24_2058_S01	glioma	#N/A	Yes, age < 30 years	not reported	THR24	SJC-DS-1001	SJLGG047	SJLGG047_D	Glioma	0.023046
372	THR24_2059_S01	glioma	#N/A	Yes, age < 30 years	not reported	THR24	SJC-DS-1001	SJLGG048	SJLGG048_D	Glioma	0.0687273
373	THR24_2060_S01	glioma	#N/A	Yes, age < 30 years	not reported	THR24	SJC-DS-1001	SJLGG049	SJLGG049_D	Glioma	0.0224431
374	THR24_2061_S01	glioma	#N/A	Yes, age < 30 years	not reported	THR24	SJC-DS-1001	SJLGG050	SJLGG050_D	Glioma	0.0774799
375	THR24_2062_S01	glioma	#N/A	Yes, age < 30 years	not reported	THR24	SJC-DS-1001	SJLGG051	SJLGG051_D	Glioma	0.0284648
376	THR24_2063_S01	glioma	#N/A	Yes, age < 30 years	not reported	THR24	SJC-DS-1001	SJLGG052	SJLGG052_D	Glioma	0
377	THR24_2064_S01	glioma	#N/A	Yes, age < 30 years	not reported	THR24	SJC-DS-1001	SJLGG053	SJLGG053_D	Glioma	0.00743108
378	THR24_2065_S01	glioma	#N/A	Yes, age < 30 years	not reported	THR24	SJC-DS-1001	SJLGG054	SJLGG054_D	Glioma	0.000489934
379	THR24_2066_S01	glioma	#N/A	Yes, age < 30 years	not reported	THR24	SJC-DS-1001	SJLGG055	SJLGG055_D	Glioma	0.018214
380	THR24_2067_S01	glioma	#N/A	Yes, age < 30 years	not reported	THR24	SJC-DS-1001	SJLGG061	SJLGG061_D	Glioma	0.0277914
381	THR24_2068_S01	glioma	#N/A	Yes, age < 30 years	not reported	THR24	SJC-DS-1001	SJLGG065	SJLGG065_R	Glioma	0.0368189
382	THR24_2069_S01	medulloblastoma	13.57	Yes, age < 30 years	male	THR24	SJC-DS-1001	SJMB008	SJMB008_D	Medulloblastoma	0.023661
383	THR24_2070_S01	medulloblastoma	4.35	Yes, age < 30 years	female	THR24	SJC-DS-1001	SJMB026	SJMB026_D	Medulloblastoma	0
384	THR24_2071_S01	medulloblastoma	8.55	Yes, age < 30 years	male	THR24	SJC-DS-1001	SJMB030	SJMB030_D	Medulloblastoma	0.0056915
385	THR24_2072_S01	medulloblastoma	6.93	Yes, age < 30 years	male	THR24	SJC-DS-1001	SJMB031	SJMB031_D	Medulloblastoma	0
386	THR24_2073_S01	medulloblastoma	#N/A	Yes, age < 30 years	not reported	THR24	SJC-DS-1001	SJMB052	SJMB052_D	Medulloblastoma	0.0238828
387	THR24_2074_S01	medulloblastoma	#N/A	Yes, age < 30 years	not reported	THR24	SJC-DS-1001	SJMB087	SJMB087_D	Medulloblastoma	0.0136744
388	THR24_2075_S01	medulloblastoma	#N/A	Yes, age < 30 years	not reported	THR24	SJC-DS-1001	SJMB122	SJMB122_D	Medulloblastoma	0.0406246
389	THR24_2076_S01	medulloblastoma	#N/A	Yes, age < 30 years	not reported	THR24	SJC-DS-1001	SJMB139	SJMB139_D	Medulloblastoma	0
390	THR24_2077_S01	melanoma	11.4167	Yes, age < 30 years	female	THR24	SJC-DS-1001	SJMEL001002	SJMEL001002_D1	Melanoma	0.53548
391	THR24_2078_S01	melanoma	14.25	Yes, age < 30 years	female	THR24	SJC-DS-1001	SJMEL001003	SJMEL001003_D1	Melanoma	0
392	THR24_2078_S02	melanoma	14.25	Yes, age < 30 years	female	THR24	SJC-DS-1001	SJMEL001003	SJMEL001003_D2	Melanoma	0.0421035
393	THR24_2079_S01	melanoma	16.75	Yes, age < 30 years	male	THR24	SJC-DS-1001	SJMEL001004	SJMEL001004_D1	Melanoma	0
394	THR24_2079_S02	melanoma	16.75	Yes, age < 30 years	male	THR24	SJC-DS-1001	SJMEL001004	SJMEL001004_D2	Melanoma	0.553504
395	THR24_2080_S01	melanoma	3.75	Yes, age < 30 years	male	THR24	SJC-DS-1001	SJMEL001005	SJMEL001005_D1	Melanoma	0
396	THR24_2084_S01	melanoma	#N/A	Yes, age < 30 years	not reported	THR24	SJC-DS-1001	SJMEL011755	SJMEL011755_M1	Melanoma	0.321869
397	THR24_2086_S01	osteosarcoma	#N/A	Yes, age < 30 years	male	THR24	SJC-DS-1001	SJOS001103	SJOS001103_D1	Osteosarcoma	0.181628
398	THR24_2087_S01	osteosarcoma	#N/A	Yes, age < 30 years	male	THR24	SJC-DS-1001	SJOS001104	SJOS001104_M1	Osteosarcoma	0.752284
399	THR24_2088_S01	osteosarcoma	#N/A	Yes, age < 30 years	female	THR24	SJC-DS-1001	SJOS001105	SJOS001105_D1	Osteosarcoma	0.0290907
400	THR24_2089_S01	osteosarcoma	#N/A	Yes, age < 30 years	male	THR24	SJC-DS-1001	SJOS001107	SJOS001107_M1	Osteosarcoma	0.087112
401	THR24_2090_S01	osteosarcoma	#N/A	Yes, age < 30 years	female	THR24	SJC-DS-1001	SJOS001108	SJOS001108_M1	Osteosarcoma	0
402	THR24_2091_S01	osteosarcoma	#N/A	Yes, age < 30 years	female	THR24	SJC-DS-1001	SJOS001109	SJOS001109_D1	Osteosarcoma	0
403	THR24_2092_S01	osteosarcoma	#N/A	Yes, age < 30 years	female	THR24	SJC-DS-1001	SJOS001111	SJOS001111_M1	Osteosarcoma	0.000740449
404	THR24_2093_S01	osteosarcoma	#N/A	Yes, age < 30 years	female	THR24	SJC-DS-1001	SJOS001112	SJOS001112_D1	Osteosarcoma	0.00469783
405	THR24_2094_S01	osteosarcoma	#N/A	Yes, age < 30 years	male	THR24	SJC-DS-1001	SJOS001113	SJOS001113_M1	Osteosarcoma	0.216369
406	THR24_2095_S01	osteosarcoma	#N/A	Yes, age < 30 years	not reported	THR24	SJC-DS-1001	SJOS001116	SJOS001116_M1	Osteosarcoma	0.318503
407	THR24_2096_S01	osteosarcoma	#N/A	Yes, age < 30 years	female	THR24	SJC-DS-1001	SJOS001120	SJOS001120_D1	Osteosarcoma	0.0131508
408	THR24_2097_S01	osteosarcoma	#N/A	Yes, age < 30 years	not reported	THR24	SJC-DS-1001	SJOS001129	SJOS001129_M2	Osteosarcoma	0.402799
409	THR24_2098_S01	osteosarcoma	10	Yes, age < 30 years	male	THR24	SJC-DS-1001	SJOS006	SJOS006_D	Osteosarcoma	0.0215857
410	THR24_2099_S01	osteosarcoma	15.9	Yes, age < 30 years	male	THR24	SJC-DS-1001	SJOS007	SJOS007_D	Osteosarcoma	0
411	TH04_0021_S01	glioma	14	Yes, age < 30 years	male	TH04	unavailable	N/A	N/A	Glioma	0.00948603
412	THR24_2101_S01	osteosarcoma	9.76	Yes, age < 30 years	male	THR24	SJC-DS-1001	SJOS010	SJOS010_D	Osteosarcoma	0.00268986
413	THR24_2102_S01	osteosarcoma	13.65	Yes, age < 30 years	male	THR24	SJC-DS-1001	SJOS011	SJOS011_D	Osteosarcoma	0
414	THR24_2103_S01	osteosarcoma	16.45	Yes, age < 30 years	female	THR24	SJC-DS-1001	SJOS012	SJOS012_M	Osteosarcoma	0.613665
415	THR24_2104_S01	osteosarcoma	14.57	Yes, age < 30 years	female	THR24	SJC-DS-1001	SJOS013	SJOS013_D	Osteosarcoma	0.0692082
416	THR24_2105_S01	osteosarcoma	10.92	Yes, age < 30 years	male	THR24	SJC-DS-1001	SJOS014	SJOS014_D	Osteosarcoma	0
417	THR24_2106_S01	osteosarcoma	8.62	Yes, age < 30 years	male	THR24	SJC-DS-1001	SJOS017	SJOS017_D	Osteosarcoma	0
418	THR24_2107_S01	osteosarcoma	9.62	Yes, age < 30 years	male	THR24	SJC-DS-1001	SJOS018	SJOS018_D	Osteosarcoma	0.141271
419	THR24_2108_S01	osteosarcoma	11	Yes, age < 30 years	female	THR24	SJC-DS-1001	SJOS019	SJOS019_D	Osteosarcoma	0.0165159
420	THR24_2135_S01	retinoblastoma	#N/A	Yes, age < 30 years	female	THR24	SJC-DS-1001	SJRB001130	SJRB001130_M1	Others	0.691733
421	THR24_2136_S01	retinoblastoma	1.1	Yes, age < 30 years	male	THR24	SJC-DS-1001	SJRB003	SJRB003_D	Others	0.114033
422	THR24_2137_S01	rhabdomyosarcoma	4.41	Yes, age < 30 years	male	THR24	SJC-DS-1001	SJRHB001	SJRHB001_D	Rhabdomyosarcoma	0.205282
423	THR24_2138_S01	rhabdomyosarcoma	2.53	Yes, age < 30 years	female	THR24	SJC-DS-1001	SJRHB002	SJRHB002_D	Rhabdomyosarcoma	0
424	THR24_2139_S01	rhabdomyosarcoma	3.47	Yes, age < 30 years	female	THR24	SJC-DS-1001	SJRHB003	SJRHB003_D	Rhabdomyosarcoma	0.0307187
425	THR24_2140_S01	rhabdomyosarcoma	9.24	Yes, age < 30 years	female	THR24	SJC-DS-1001	SJRHB005	SJRHB005_D	Rhabdomyosarcoma	0.00194665
426	THR24_2141_S01	rhabdomyosarcoma	7.84	Yes, age < 30 years	female	THR24	SJC-DS-1001	SJRHB006	SJRHB006_D	Rhabdomyosarcoma	0
427	THR24_2142_S01	rhabdomyosarcoma	16.9167	Yes, age < 30 years	male	THR24	SJC-DS-1001	SJRHB007	SJRHB007_D	Rhabdomyosarcoma	0.0476538
428	THR24_2143_S01	rhabdomyosarcoma	16.7	Yes, age < 30 years	female	THR24	SJC-DS-1001	SJRHB008	SJRHB008_D	Rhabdomyosarcoma	0.122244
429	THR24_2144_S01	rhabdomyosarcoma	7.9	Yes, age < 30 years	female	THR24	SJC-DS-1001	SJRHB009	SJRHB009_D	Rhabdomyosarcoma	0.234534
430	THR24_2145_S01	rhabdomyosarcoma	6.18	Yes, age < 30 years	male	THR24	SJC-DS-1001	SJRHB010	SJRHB010_D	Rhabdomyosarcoma	0.0695898
431	THR24_2146_S01	rhabdomyosarcoma	4.59	Yes, age < 30 years	male	THR24	SJC-DS-1001	SJRHB011	SJRHB011_D	Rhabdomyosarcoma	0.695739
432	THR24_2147_S01	rhabdomyosarcoma	17.31	Yes, age < 30 years	male	THR24	SJC-DS-1001	SJRHB012	SJRHB012_D	Rhabdomyosarcoma	0.0047385
433	THR24_2147_S02	rhabdomyosarcoma	17.31	Yes, age < 30 years	male	THR24	SJC-DS-1001	SJRHB012	SJRHB012_R	Rhabdomyosarcoma	0
434	THR24_2147_S03	rhabdomyosarcoma	17.31	Yes, age < 30 years	male	THR24	SJC-DS-1001	SJRHB012	SJRHB012_S	Rhabdomyosarcoma	0.0341161
435	THR24_2148_S01	rhabdomyosarcoma	1.37	Yes, age < 30 years	female	THR24	SJC-DS-1001	SJRHB013	SJRHB013_D	Rhabdomyosarcoma	0.00446364
436	THR24_2149_S01	rhabdomyosarcoma	#N/A	Yes, age < 30 years	not reported	THR24	SJC-DS-1001	SJRHB015	SJRHB015_D	Rhabdomyosarcoma	0.00953615
437	THR24_2150_S01	rhabdomyosarcoma	#N/A	Yes, age < 30 years	not reported	THR24	SJC-DS-1001	SJRHB016	SJRHB016_D	Rhabdomyosarcoma	0
438	THR24_2151_S01	rhabdomyosarcoma	#N/A	Yes, age < 30 years	not reported	THR24	SJC-DS-1001	SJRHB017	SJRHB017_D	Rhabdomyosarcoma	0.0258476
439	THR24_2152_S01	rhabdomyosarcoma	#N/A	Yes, age < 30 years	not reported	THR24	SJC-DS-1001	SJRHB018	SJRHB018_D	Rhabdomyosarcoma	0.0391188
440	THR24_2153_S01	rhabdomyosarcoma	#N/A	Yes, age < 30 years	not reported	THR24	SJC-DS-1001	SJRHB019	SJRHB019_D	Rhabdomyosarcoma	0.181
441	THR24_2154_S01	rhabdomyosarcoma	1.16667	Yes, age < 30 years	female	THR24	SJC-DS-1001	SJRHB020	SJRHB020_A	Rhabdomyosarcoma	0.0295558
442	THR24_2155_S01	rhabdomyosarcoma	14.4167	Yes, age < 30 years	male	THR24	SJC-DS-1001	SJRHB022	SJRHB022_D	Rhabdomyosarcoma	0.105282
443	THR24_2156_S01	rhabdomyosarcoma	2.58333	Yes, age < 30 years	male	THR24	SJC-DS-1001	SJRHB023	SJRHB023_D	Rhabdomyosarcoma	0.0505284
444	THR24_2157_S01	rhabdomyosarcoma	0.71	Yes, age < 30 years	female	THR24	SJC-DS-1001	SJRHB026	SJRHB026_D	Rhabdomyosarcoma	0.311007
445	THR24_2157_S02	rhabdomyosarcoma	0.71	Yes, age < 30 years	female	THR24	SJC-DS-1001	SJRHB026	SJRHB026_R	Rhabdomyosarcoma	0.0843793
446	THR24_2157_S03	rhabdomyosarcoma	0.71	Yes, age < 30 years	female	THR24	SJC-DS-1001	SJRHB026	SJRHB026_S	Rhabdomyosarcoma	0.046381
447	THR24_2158_S01	rhabdomyosarcoma	1.89	Yes, age < 30 years	female	THR24	SJC-DS-1001	SJRHB027	SJRHB027_D	Rhabdomyosarcoma	0
448	THR24_2159_S01	rhabdomyosarcoma	15.26	Yes, age < 30 years	male	THR24	SJC-DS-1001	SJRHB028	SJRHB028_D	Rhabdomyosarcoma	0.270884
449	THR24_2160_S01	rhabdomyosarcoma	0.37	Yes, age < 30 years	female	THR24	SJC-DS-1001	SJRHB031	SJRHB031_D	Rhabdomyosarcoma	0.103524
450	THR24_2161_S01	rhabdomyosarcoma	13.85	Yes, age < 30 years	male	THR24	SJC-DS-1001	SJRHB033	SJRHB033_D	Rhabdomyosarcoma	0.233178
451	THR24_2162_S01	rhabdomyosarcoma	0.12	Yes, age < 30 years	female	THR24	SJC-DS-1001	SJRHB034	SJRHB034_D	Rhabdomyosarcoma	0.169267
452	THR24_2163_S01	rhabdomyosarcoma	7.25	Yes, age < 30 years	female	THR24	SJC-DS-1001	SJRHB035	SJRHB035_R	Rhabdomyosarcoma	0.0491173
453	THR24_2164_S01	rhabdomyosarcoma	14.23	Yes, age < 30 years	female	THR24	SJC-DS-1001	SJRHB036	SJRHB036_A	Rhabdomyosarcoma	0.0967481
454	THR24_2165_S01	rhabdomyosarcoma	#N/A	Yes, age < 30 years	not reported	THR24	SJC-DS-1001	SJRHB038	SJRHB038_R	Rhabdomyosarcoma	0.103685
455	THR24_2166_S01	rhabdomyosarcoma	3.25	Yes, age < 30 years	male	THR24	SJC-DS-1001	SJRHB039	SJRHB039_D	Rhabdomyosarcoma	0.497555
456	THR24_2167_S01	rhabdomyosarcoma	1.92	Yes, age < 30 years	male	THR24	SJC-DS-1001	SJRHB043	SJRHB043_R	Rhabdomyosarcoma	0.0360472
457	THR24_2168_S01	rhabdomyosarcoma	6.15	Yes, age < 30 years	female	THR24	SJC-DS-1001	SJRHB044	SJRHB044_M	Rhabdomyosarcoma	0.251573
458	THR24_2169_S01	rhabdomyosarcoma	2.84	Yes, age < 30 years	male	THR24	SJC-DS-1001	SJRHB045	SJRHB045_D	Rhabdomyosarcoma	0.1328
459	THR24_2170_S01	rhabdomyosarcoma	5.26	Yes, age < 30 years	female	THR24	SJC-DS-1001	SJRHB047	SJRHB047_D	Rhabdomyosarcoma	0.0158457
460	THR24_2171_S01	rhabdomyosarcoma	2.41	Yes, age < 30 years	male	THR24	SJC-DS-1001	SJRHB048	SJRHB048_D	Rhabdomyosarcoma	0.0689281
461	THR24_2172_S01	rhabdomyosarcoma	7.76	Yes, age < 30 years	male	THR24	SJC-DS-1001	SJRHB050	SJRHB050_D	Rhabdomyosarcoma	0.0581273
462	THR24_2173_S01	rhabdomyosarcoma	16.6667	Yes, age < 30 years	female	THR24	SJC-DS-1001	SJRHB054	SJRHB054_R	Rhabdomyosarcoma	0.149791
463	THR24_2174_S01	rhabdomyosarcoma	12.92	Yes, age < 30 years	male	THR24	SJC-DS-1001	SJRHB056	SJRHB056_D	Rhabdomyosarcoma	0.0730025
464	THR24_2175_S01	rhabdomyosarcoma	4.25	Yes, age < 30 years	male	THR24	SJC-DS-1001	SJRHB057	SJRHB057_R	Rhabdomyosarcoma	0.139827
465	TH27_2189_S01	wilms tumor	5	Yes, age < 30 years	female	TH27	unavailable	N/A	N/A	Wilms tumor	0.0218162
466	THR09_0219_S01	lymphoma	15	Yes, age < 30 years	male	THR09	EGAD00001000356	EGAR00001077871_tumor_4116738	4116738	Lymphoma	0.747035
467	TH27_2190_S02	hepatoblastoma	3	Yes, age < 30 years	male	TH27	unavailable	N/A	N/A	Hepatoblastoma	0.0528265
468	TH40_2194_S01	germ cell tumor	15	Yes, age < 30 years	female	TH40	unavailable	N/A	N/A	Others	0
469	TH40_2195_S01	inflammatory myofibroblastic tumor	3	Yes, age < 30 years	female	TH40	unavailable	N/A	N/A	Others	0.173584
470	TH40_2195_S02	inflammatory myofibroblastic tumor	3	Yes, age < 30 years	female	TH40	unavailable	N/A	N/A	Others	0.430512
471	TH40_2195_S03	inflammatory myofibroblastic tumor	3	Yes, age < 30 years	female	TH40	unavailable	N/A	N/A	Others	0.229109
472	TH40_2196_S01	neuroblastoma	2	Yes, age < 30 years	female	TH40	unavailable	N/A	N/A	Neuroblastoma	0.764715
473	TH40_2197_S01	colon adenocarcinoma	13	Yes, age < 30 years	male	TH40	unavailable	N/A	N/A	Others	0.133334
474	TH40_2198_S01	osteosarcoma	12	Yes, age < 30 years	male	TH40	unavailable	N/A	N/A	Osteosarcoma	0
475	TH40_2198_S02	osteosarcoma	12	Yes, age < 30 years	male	TH40	unavailable	N/A	N/A	Osteosarcoma	0
476	TH40_2199_S01	meningioma	6	Yes, age < 30 years	male	TH40	unavailable	N/A	N/A	Others	0.209424
477	TH40_2199_S02	meningioma	6	Yes, age < 30 years	male	TH40	unavailable	N/A	N/A	Others	0.266206
478	TH03_0022_S01	osteosarcoma	12	Yes, age < 30 years	not reported	TH03	unavailable	N/A	SPCG-OS384_21R	Osteosarcoma	0
479	THR09_0220_S01	lymphoma	8	Yes, age < 30 years	male	THR09	EGAD00001000356	EGAR00001077872_tumor_4135350	4135350	Lymphoma	0.084545
480	TH40_2202_S01	embryonal rhabdomyosarcoma	8	Yes, age < 30 years	male	TH40	unavailable	N/A	N/A	Rhabdomyosarcoma	0.106216
481	TH40_2202_S02	embryonal rhabdomyosarcoma	8	Yes, age < 30 years	male	TH40	unavailable	N/A	N/A	Rhabdomyosarcoma	0.169536
482	TH40_2202_S03	embryonal rhabdomyosarcoma	8	Yes, age < 30 years	male	TH40	unavailable	N/A	N/A	Rhabdomyosarcoma	0.0687032
483	TH40_2203_S01	glioblastoma multiforme	0	Yes, age < 30 years	male	TH40	unavailable	N/A	N/A	Glioblastoma multiforme	0.0108848
484	TH40_2205_S01	Ewing sarcoma	9	Yes, age < 30 years	male	TH40	unavailable	N/A	N/A	Ewings sarcoma	0
485	TH40_2206_S01	glioblastoma multiforme	14	Yes, age < 30 years	female	TH40	unavailable	N/A	N/A	Glioblastoma multiforme	0
486	TH40_2210_S01	gastrointestinal stromal tumor	13	Yes, age < 30 years	female	TH40	unavailable	N/A	N/A	Others	0.0160789
487	TH40_2211_S01	hepatoblastoma	1	Yes, age < 30 years	male	TH40	unavailable	N/A	N/A	Hepatoblastoma	0.365253
488	TH40_2211_S02	hepatoblastoma	1	Yes, age < 30 years	male	TH40	unavailable	N/A	N/A	Hepatoblastoma	0
489	TH40_2211_S03	hepatoblastoma	1	Yes, age < 30 years	male	TH40	unavailable	N/A	N/A	Hepatoblastoma	0.0191072
490	TH40_2212_S01	embryonal rhabdomyosarcoma	1	Yes, age < 30 years	male	TH40	unavailable	N/A	N/A	Rhabdomyosarcoma	0
491	TH40_2213_S01	synovial sarcoma	15	Yes, age < 30 years	male	TH40	unavailable	N/A	N/A	Other sarcoma	0.0470042
492	TH40_2213_S02	synovial sarcoma	15	Yes, age < 30 years	male	TH40	unavailable	N/A	N/A	Other sarcoma	0.111198
493	TH40_2214_S01	ependymoma	8	Yes, age < 30 years	male	TH40	unavailable	N/A	N/A	Ependymoma	0.0380803
494	TH40_2215_S01	kidney clear cell carcinoma	13	Yes, age < 30 years	male	TH40	unavailable	N/A	N/A	Others	1.98128
495	TH40_2217_S01	glioma	0	Yes, age < 30 years	male	TH40	unavailable	N/A	N/A	Glioma	0.00134116
496	TH40_2218_S01	neuroblastoma	5	Yes, age < 30 years	female	TH40	unavailable	N/A	N/A	Neuroblastoma	0.0297572
497	TH40_2219_S01	supratentorial embryonal tumor NOS	6	Yes, age < 30 years	male	TH40	unavailable	N/A	N/A	Supratentorial embryonal tumor	0.034187
498	TH40_2220_S01	embryonal rhabdomyosarcoma	3	Yes, age < 30 years	male	TH40	unavailable	N/A	N/A	Rhabdomyosarcoma	0.0479305
499	TH40_2221_S01	undifferentiated sarcoma NOS	18	Yes, age < 30 years	male	TH40	unavailable	N/A	N/A	Other sarcoma	0.00978855
500	TH40_2222_S01	neuroblastoma	10	Yes, age < 30 years	male	TH40	unavailable	N/A	N/A	Neuroblastoma	0.16442
501	TH40_2223_S01	neuroblastoma	0	Yes, age < 30 years	female	TH40	unavailable	N/A	N/A	Neuroblastoma	0.0556772
502	TH40_2224_S01	atypical teratoid/rhabdoid tumor	2	Yes, age < 30 years	male	TH40	unavailable	N/A	N/A	Rhabdoid tumor	0.0206724
503	TH40_2226_S01	neoplasm (uncertain whether benign or malignant)	13	Yes, age < 30 years	male	TH40	unavailable	N/A	N/A	Others	0.370682
504	TH40_2227_S01	wilms tumor	8	Yes, age < 30 years	female	TH40	unavailable	N/A	N/A	Wilms tumor	0.437219
505	TH40_2227_S02	wilms tumor	8	Yes, age < 30 years	female	TH40	unavailable	N/A	N/A	Wilms tumor	0
506	TH40_2228_S01	neuroblastoma	2	Yes, age < 30 years	male	TH40	unavailable	N/A	N/A	Neuroblastoma	0.0323398
507	TH40_2229_S01	neuroblastoma	0	Yes, age < 30 years	male	TH40	unavailable	N/A	N/A	Neuroblastoma	0.0401085
508	THR09_0223_S01	lymphoma	13	Yes, age < 30 years	male	THR09	EGAD00001000356	EGAR00001077875_tumor_4189998	4189998	Lymphoma	0.0482014
509	TH40_2230_S01	ependymoma	5	Yes, age < 30 years	male	TH40	unavailable	N/A	N/A	Ependymoma	0.0747837
510	TH40_2231_S01	osteosarcoma	13	Yes, age < 30 years	male	TH40	unavailable	N/A	N/A	Osteosarcoma	0
511	TH40_2232_S01	embryonal rhabdomyosarcoma	5	Yes, age < 30 years	female	TH40	unavailable	N/A	N/A	Rhabdomyosarcoma	0.0970499
512	TH40_2233_S01	Sertoli-Leydig cell tumor, retiform	4	Yes, age < 30 years	female	TH40	unavailable	N/A	N/A	Others	0.0158616
513	TH40_2234_S01	undifferentiated sarcoma NOS	13	Yes, age < 30 years	male	TH40	unavailable	N/A	N/A	Other sarcoma	0.0177997
514	TH40_2234_S02	undifferentiated sarcoma NOS	13	Yes, age < 30 years	male	TH40	unavailable	N/A	N/A	Other sarcoma	0
515	TH40_2235_S01	neuroblastoma	12	Yes, age < 30 years	female	TH40	unavailable	N/A	N/A	Neuroblastoma	0.17746
516	TH40_2235_S02	neuroblastoma	12	Yes, age < 30 years	female	TH40	unavailable	N/A	N/A	Neuroblastoma	0.107254
517	TH40_2235_S03	neuroblastoma	12	Yes, age < 30 years	female	TH40	unavailable	N/A	N/A	Neuroblastoma	0.291884
518	TH40_2236_S01	embryonal rhabdomyosarcoma	19	Yes, age < 30 years	male	TH40	unavailable	N/A	N/A	Rhabdomyosarcoma	0.122215
519	TH40_2236_S02	embryonal rhabdomyosarcoma	19	Yes, age < 30 years	male	TH40	unavailable	N/A	N/A	Rhabdomyosarcoma	0.220158
520	TH40_2238_S01	epithelioid sarcoma	4	Yes, age < 30 years	female	TH40	unavailable	N/A	N/A	Other sarcoma	0.520523
523	THR09_0224_S01	lymphoma	4	Yes, age < 30 years	male	THR09	EGAD00001000356	EGAR00001077876_tumor_4194218	4194218	Lymphoma	0.0967247
524	TH40_2240_S01	neuroblastoma	7	Yes, age < 30 years	male	TH40	unavailable	N/A	N/A	Neuroblastoma	0.186609
525	TH40_2241_S01	synovial sarcoma	17	Yes, age < 30 years	male	TH40	unavailable	N/A	N/A	Other sarcoma	0.0228821
526	TH40_2242_S01	sarcoma	12	Yes, age < 30 years	male	TH40	unavailable	N/A	N/A	Others	0.00268887
527	TH40_2243_S01	hepatoblastoma	2	Yes, age < 30 years	female	TH40	unavailable	N/A	N/A	Hepatoblastoma	0.0312634
528	TH40_2244_S01	osteosarcoma	16	Yes, age < 30 years	male	TH40	unavailable	N/A	N/A	Osteosarcoma	0.0479134
529	TH40_2246_S01	ependymoma	6	Yes, age < 30 years	female	TH40	unavailable	N/A	N/A	Ependymoma	0.130985
530	TH40_2247_S01	Ewing sarcoma	6	Yes, age < 30 years	female	TH40	unavailable	N/A	N/A	Ewings sarcoma	0.424169
531	TH40_2248_S01	neuroblastoma	7	Yes, age < 30 years	male	TH40	unavailable	N/A	N/A	Neuroblastoma	0.135951
532	TH40_2249_S01	neuroblastoma	1	Yes, age < 30 years	female	TH40	unavailable	N/A	N/A	Neuroblastoma	0.159289
533	THR10_0225_S01	adrenocortical carcinoma	2.98	Yes, age < 30 years	female	THR10	EGAD00001002680	ACT001	SJACT001_D	Adrenocortical carcinoma	0.0294572
534	TH40_2250_S01	glioblastoma multiforme	5	Yes, age < 30 years	male	TH40	unavailable	N/A	N/A	Glioblastoma multiforme	0.189643
536	TH40_2252_S01	medulloblastoma	12	Yes, age < 30 years	male	TH40	unavailable	N/A	N/A	Medulloblastoma	0.0252491
537	TH40_2253_S01	fibromatosis	0	Yes, age < 30 years	female	TH40	unavailable	N/A	N/A	Others	0.0025355
539	TH40_2255_S01	neuroblastoma	0	Yes, age < 30 years	female	TH40	unavailable	N/A	N/A	Neuroblastoma	0.780962
540	TH40_2256_S01	wilms tumor	5	Yes, age < 30 years	male	TH40	unavailable	N/A	N/A	Wilms tumor	0.0681073
541	TH40_2256_S02	wilms tumor	5	Yes, age < 30 years	male	TH40	unavailable	N/A	N/A	Wilms tumor	0.0174887
542	TH40_2258_S01	inflammatory myofibroblastic tumor	14	Yes, age < 30 years	male	TH40	unavailable	N/A	N/A	Others	0.177463
543	TH40_2259_S01	Ewing sarcoma	14	Yes, age < 30 years	female	TH40	unavailable	N/A	N/A	Ewings sarcoma	0.0633609
544	THR10_0226_S01	adrenocortical carcinoma	2.63	Yes, age < 30 years	female	THR10	EGAD00001002680	ACT002	SJACT002_D	Adrenocortical carcinoma	0.0373983
545	TH40_2261_S01	adrenocortical carcinoma	13	Yes, age < 30 years	male	TH40	unavailable	N/A	N/A	Adrenocortical carcinoma	0.312362
546	TH40_2262_S01	neuroblastoma	2	Yes, age < 30 years	female	TH40	unavailable	N/A	N/A	Neuroblastoma	0.193592
547	TH40_2264_S01	osteosarcoma	18	Yes, age < 30 years	male	TH40	unavailable	N/A	N/A	Osteosarcoma	0.13139
548	TH40_2265_S01	neuroblastoma	3	Yes, age < 30 years	female	TH40	unavailable	N/A	N/A	Neuroblastoma	0.0174759
549	TH40_2266_S01	rhabdoid tumor	3	Yes, age < 30 years	male	TH40	unavailable	N/A	N/A	Rhabdoid tumor	0.0165512
550	TH40_2266_S02	rhabdoid tumor	3	Yes, age < 30 years	male	TH40	unavailable	N/A	N/A	Rhabdoid tumor	0.557058
551	TH40_2267_S01	myeloproliferative neoplasm	17	Yes, age < 30 years	male	TH40	unavailable	N/A	N/A	Others	0
552	TH40_2267_S02	myeloproliferative neoplasm	17	Yes, age < 30 years	male	TH40	unavailable	N/A	N/A	Others	0
553	TH40_2268_S01	colon adenocarcinoma	10	Yes, age < 30 years	female	TH40	unavailable	N/A	N/A	Others	0.0156603
554	TH40_2269_S01	neuroblastoma	32	Yes, age < 30 years	female	TH40	unavailable	N/A	N/A	Neuroblastoma	0.0196848
555	THR10_0227_S01	adrenocortical cancer	1.3	Yes, age < 30 years	female	THR10	EGAD00001002680	ACT003	SJACT003_D	Others	0.0424901
556	TH40_2270_S01	osteosarcoma	5	Yes, age < 30 years	female	TH40	unavailable	N/A	N/A	Osteosarcoma	0.0261984
557	TH40_2272_S01	neuroblastoma	0	Yes, age < 30 years	male	TH40	unavailable	N/A	N/A	Neuroblastoma	0.0273102
558	TH40_2273_S01	lipoblastomatosis	2	Yes, age < 30 years	male	TH40	unavailable	N/A	N/A	Others	0.0329821
559	TH40_2274_S01	neuroblastoma	2	Yes, age < 30 years	female	TH40	unavailable	N/A	N/A	Neuroblastoma	0.0485275
560	TH40_2275_S01	glioblastoma multiforme	17	Yes, age < 30 years	female	TH40	unavailable	N/A	N/A	Glioblastoma multiforme	0.0499076
561	TH40_2276_S01	neuroblastoma	9	Yes, age < 30 years	male	TH40	unavailable	N/A	N/A	Neuroblastoma	0.217138
562	TH40_2278_S01	epithelioid sarcoma	15	Yes, age < 30 years	male	TH40	unavailable	N/A	N/A	Other sarcoma	0.305832
563	TH40_2279_S01	osteosarcoma	8	Yes, age < 30 years	male	TH40	unavailable	N/A	N/A	Osteosarcoma	0
564	THR10_0228_S01	adrenocortical adenoma	4.98	Yes, age < 30 years	female	THR10	EGAD00001002680	ACT004	SJACT004_D	Others	0.0931333
565	TH40_2281_S01	synovial sarcoma	9	Yes, age < 30 years	male	TH40	unavailable	N/A	N/A	Other sarcoma	0.0120998
566	TH40_2283_S01	osteosarcoma	12	Yes, age < 30 years	male	TH40	unavailable	N/A	N/A	Osteosarcoma	0
567	TH40_2285_S01	neuroblastoma	3	Yes, age < 30 years	female	TH40	unavailable	N/A	N/A	Neuroblastoma	0.250155
568	TH40_2286_S01	pleomorphic myxoid liposarcoma	#N/A	Yes, age < 30 years	female	TH40	unavailable	N/A	N/A	Others	0.00166963
569	TH40_2287_S01	embryonal rhabdomyosarcoma	7	Yes, age < 30 years	male	TH40	unavailable	N/A	N/A	Rhabdomyosarcoma	0.121953
570	TH40_2288_S01	alveolar rhabdomyosarcoma	6	Yes, age < 30 years	male	TH40	unavailable	N/A	N/A	Rhabdomyosarcoma	0.0633715
571	THR10_0229_S01	adrenocortical carcinoma	15.39	Yes, age < 30 years	female	THR10	EGAD00001002680	ACT005	SJACT005_D	Adrenocortical carcinoma	0
572	TH27_2290_S01	hepatoblastoma	3	Yes, age < 30 years	male	TH27	unavailable	N/A	N/A	Hepatoblastoma	0.00610882
573	TH34_2293_S01	sclerosing epithelioid fibrosarcoma	5	Yes, age < 30 years	male	TH34	unavailable	N/A	N/A	Others	0.0908653
574	THR10_0230_S01	adrenocortical carcinoma	11.72	Yes, age < 30 years	female	THR10	EGAD00001002680	ACT006	SJACT006_D	Adrenocortical carcinoma	0.0653394
575	THR10_0231_S01	adrenocortical carcinoma	8.58	Yes, age < 30 years	male	THR10	EGAD00001002680	ACT007	SJACT007_D	Adrenocortical carcinoma	0
576	THR10_0232_S01	adrenocortical carcinoma	3.24	Yes, age < 30 years	female	THR10	EGAD00001002680	ACT060	SJACT060_D	Adrenocortical carcinoma	0.0942272
577	THR10_0233_S01	adrenocortical carcinoma	3.21	Yes, age < 30 years	female	THR10	EGAD00001002680	ACT061	SJACT061_D	Adrenocortical carcinoma	0.066897
578	THR10_0234_S01	adrenocortical carcinoma	4.72	Yes, age < 30 years	female	THR10	EGAD00001002680	ACT062	SJACT062_D	Adrenocortical carcinoma	0.0458252
579	TH16_2345_S01	embryonal tumor with multilayered rosettes	2	Yes, age < 30 years	male	TH16	unavailable	N/A	N/A	Others	0
580	TH27_2346_S01	adrenocortical carcinoma	10	Yes, age < 30 years	male	TH27	unavailable	N/A	N/A	Adrenocortical carcinoma	0.00993297
581	TH27_2347_S02	neuroblastoma	5	Yes, age < 30 years	female	TH27	unavailable	N/A	N/A	Neuroblastoma	0.249433
582	TH27_2348_S01	osteosarcoma	7	Yes, age < 30 years	female	TH27	unavailable	N/A	N/A	Osteosarcoma	0.303365
583	TH27_2349_S01	embryonal rhabdomyosarcoma	7	Yes, age < 30 years	female	TH27	unavailable	N/A	N/A	Rhabdomyosarcoma	0
584	THR10_0235_S01	adrenocortical carcinoma	1.36	Yes, age < 30 years	female	THR10	EGAD00001002680	ACT063	SJACT063_D	Adrenocortical carcinoma	0.0606871
585	TH34_2351_S01	embryonal rhabdomyosarcoma	5	Yes, age < 30 years	female	TH34	unavailable	N/A	N/A	Rhabdomyosarcoma	0.0168316
586	THR10_0236_S01	adrenocortical carcinoma	2.95	Yes, age < 30 years	female	THR10	EGAD00001002680	ACT064	SJACT064_D	Adrenocortical carcinoma	0.0418772
587	THR10_0237_S01	adrenocortical carcinoma	1.43	Yes, age < 30 years	female	THR10	EGAD00001002680	ACT065	SJACT065_D	Adrenocortical carcinoma	0.0491461
588	THR10_0238_S01	adrenocortical carcinoma	1.58	Yes, age < 30 years	female	THR10	EGAD00001002680	ACT066	SJACT066_D	Adrenocortical carcinoma	0.0572789
589	TH03_0024_S01	adrenocortical carcinoma	12	Yes, age < 30 years	not reported	TH03	unavailable	N/A	N/A	Adrenocortical carcinoma	0.0319118
590	TH27_2407_S01	embryonal rhabdomyosarcoma	13	Yes, age < 30 years	female	TH27	unavailable	N/A	N/A	Rhabdomyosarcoma	0.141111
591	TH27_2408_S01	hepatoblastoma	2	Yes, age < 30 years	male	TH27	unavailable	N/A	N/A	Hepatoblastoma	0.279974
592	TH34_2410_S01	endometrial stromal sarcoma	16	Yes, age < 30 years	female	TH34	unavailable	N/A	N/A	Other sarcoma	0.0665773
593	TH34_2411_S01	osteosarcoma	17	Yes, age < 30 years	male	TH34	unavailable	N/A	N/A	Osteosarcoma	0.265363
594	THR10_0243_S01	adrenocortical carcinoma	1.48	Yes, age < 30 years	female	THR10	EGAD00001002680	ACT071	SJACT071_D	Adrenocortical carcinoma	0.0937829
595	THR11_0244_S01	glioma	14	Yes, age < 30 years	male	THR11	EGAD00001001666	LGG001259	SJLGG001259_D1-H7FBPADXX	Glioma	0.110135
596	THR11_0245_S01	glioma	6	Yes, age < 30 years	male	THR11	EGAD00001001666	LGG001270	SJLGG001270_D1-D12NVACXX	Glioma	0.0120342
597	THR11_0246_S01	glioma	15	Yes, age < 30 years	female	THR11	EGAD00001001666	LGG001271	SJLGG001271_D1-C4BCBACXX	Glioma	0.0360445
598	THR11_0247_S01	glioma	13	Yes, age < 30 years	male	THR11	EGAD00001001666	LGG001272	SJLGG001272_D1-C4BCBACXX	Glioma	0.314765
599	THR11_0249_S01	glioma	3	Yes, age < 30 years	female	THR11	EGAD00001001666	LGG010130	SJLGG010130_D1-C4BCBACXX	Glioma	0.142782
600	TH03_0025_S02	osteosarcoma	15	Yes, age < 30 years	not reported	TH03	unavailable	N/A	N/A	Osteosarcoma	0.817829
601	THR11_0250_S01	dysembryoplastic neuroepithelial tumor	9	Yes, age < 30 years	male	THR11	EGAD00001001666	LGG010669	SJLGG010669_D1-C2E05ACXX	Dysembryoplastic neuroepithelial tumor	0.0892485
602	THR11_0251_S01	dysembryoplastic neuroepithelial tumor	5	Yes, age < 30 years	male	THR11	EGAD00001001666	LGG010670	SJLGG010670_D1-C2E05ACXX	Dysembryoplastic neuroepithelial tumor	0.0204289
603	THR11_0252_S01	dysembryoplastic neuroepithelial tumor	15	Yes, age < 30 years	female	THR11	EGAD00001001666	LGG010671	SJLGG010671_D1-C2E05ACXX	Dysembryoplastic neuroepithelial tumor	0.0124691
604	THR11_0253_S01	dysembryoplastic neuroepithelial tumor	17	Yes, age < 30 years	female	THR11	EGAD00001001666	LGG010672	SJLGG010672_D1-C2E05ACXX	Dysembryoplastic neuroepithelial tumor	0.0294456
605	THR11_0254_S01	dysembryoplastic neuroepithelial tumor	10	Yes, age < 30 years	female	THR11	EGAD00001001666	LGG010673	SJLGG010673_D1-C2E05ACXX	Dysembryoplastic neuroepithelial tumor	0
606	THR11_0255_S01	dysembryoplastic neuroepithelial tumor	5	Yes, age < 30 years	female	THR11	EGAD00001001666	LGG010675	SJLGG010675_D1-C2E05ACXX	Dysembryoplastic neuroepithelial tumor	0.23246
607	THR11_0256_S01	dysembryoplastic neuroepithelial tumor	17	Yes, age < 30 years	female	THR11	EGAD00001001666	LGG010676	SJLGG010676_D1-C2E05ACXX	Dysembryoplastic neuroepithelial tumor	0.0551808
608	THR11_0257_S01	dysembryoplastic neuroepithelial tumor	17	Yes, age < 30 years	male	THR11	EGAD00001001666	LGG010677	SJLGG010677_D1-C2E05ACXX	Dysembryoplastic neuroepithelial tumor	0.08624
609	THR11_0258_S01	dysembryoplastic neuroepithelial tumor	11	Yes, age < 30 years	female	THR11	EGAD00001001666	LGG010678	SJLGG010678_D1-C2E05ACXX	Dysembryoplastic neuroepithelial tumor	0.0527398
610	THR11_0259_S01	dysembryoplastic neuroepithelial tumor	15	Yes, age < 30 years	female	THR11	EGAD00001001666	LGG010679	SJLGG010679_D1-C2E05ACXX	Dysembryoplastic neuroepithelial tumor	0
611	THR11_0260_S01	dysembryoplastic neuroepithelial tumor	12	Yes, age < 30 years	male	THR11	EGAD00001001666	LGG010680	SJLGG010680_D1-C2E05ACXX	Dysembryoplastic neuroepithelial tumor	0.0332027
612	THR11_0261_S01	glioma	5	Yes, age < 30 years	male	THR11	EGAD00001001666	LGG011283	SJLGG011283_D1-C4GBJACXX	Glioma	0.0347236
613	THR11_0262_S01	glioma	19	Yes, age < 30 years	female	THR11	EGAD00001001666	LGG011284	SJLGG011284_D1-C4BCBACXX	Glioma	0
614	THR11_0263_S01	glioma	1	Yes, age < 30 years	female	THR11	EGAD00001001666	LGG011285	SJLGG011285_D1-C4BCBACXX	Glioma	0.000875208
615	THR11_0264_S01	glioma	18	Yes, age < 30 years	male	THR11	EGAD00001001666	LGG011286	SJLGG011286_D1-C4BCBACXX	Glioma	0
616	THR11_0266_S01	glioma	8	Yes, age < 30 years	female	THR11	EGAD00001001666	LGG011288	SJLGG011288_D1-C4BCBACXX	Glioma	0.0162702
617	THR11_0267_S01	glioma	13	Yes, age < 30 years	male	THR11	EGAD00001001666	LGG011289	SJLGG011289_D1-C4BCBACXX	Glioma	0.0648278
618	THR11_0268_S01	glioma	16	Yes, age < 30 years	male	THR11	EGAD00001001666	LGG011290	SJLGG011290_D1-C4BCBACXX	Glioma	0
619	TH03_0027_S01	osteosarcoma	14	Yes, age < 30 years	not reported	TH03	unavailable	N/A	SPCG-OS106_10M	Osteosarcoma	0.301004
620	TH03_0027_S03	osteosarcoma	14	Yes, age < 30 years	not reported	TH03	unavailable	N/A	SPCG-OS106_22M	Osteosarcoma	0.395532
621	TH03_0027_S04	osteosarcoma	14	Yes, age < 30 years	not reported	TH03	unavailable	N/A	N/A	Osteosarcoma	0.340235
622	THR11_0275_S01	dysembryoplastic neuroepithelial tumor	13	Yes, age < 30 years	female	THR11	EGAD00001001666	LGG064	SJLGG064_D-H7FBPADXX	Dysembryoplastic neuroepithelial tumor	0.0765734
623	THR11_0276_S01	dysembryoplastic neuroepithelial tumor	9	Yes, age < 30 years	female	THR11	EGAD00001001666	LGG065	SJLGG065_D-H7FBPADXX	Dysembryoplastic neuroepithelial tumor	0
624	TH06_0284_S01	neuroblastoma	2	Yes, age < 30 years	male	TH06	unavailable	N/A	N/A	Neuroblastoma	0.0961964
626	TH03_0287_S01	neuroblastoma	3	Yes, age < 30 years	male	TH03	unavailable	N/A	N/A	Neuroblastoma	0.182243
627	TH03_0288_S01	neuroblastoma	4	Yes, age < 30 years	male	TH03	unavailable	N/A	N/A	Neuroblastoma	1.125
628	TH03_0029_S01	osteosarcoma	13	Yes, age < 30 years	not reported	TH03	unavailable	N/A	SPCG-OS301_8D	Osteosarcoma	0.0171631
629	TH03_0290_S01	glioma	5	Yes, age < 30 years	female	TH03	unavailable	N/A	N/A	Glioma	0.324147
630	TH03_0291_S01	ependymoma	9	Yes, age < 30 years	female	TH03	unavailable	N/A	N/A	Ependymoma	0.0624898
631	TH03_0294_S02	epithelioid hemangioendothelioma	12	Yes, age < 30 years	male	TH03	unavailable	N/A	N/A	Others	0.205872
632	TH03_0296_S01	osteosarcoma	10	Yes, age < 30 years	female	TH03	unavailable	N/A	SPCG-OS357_45M	Osteosarcoma	0
633	TH03_0296_S02	osteosarcoma	10	Yes, age < 30 years	female	TH03	unavailable	N/A	SPCG-OS357_33M	Osteosarcoma	0.803735
634	TH03_0296_S03	osteosarcoma	10	Yes, age < 30 years	female	TH03	unavailable	N/A	SPCG-OS357_34R	Osteosarcoma	0.133184
635	TH03_0296_S04	osteosarcoma	10	Yes, age < 30 years	female	TH03	unavailable	N/A	SPCG-OS357_51M	Osteosarcoma	0.165828
636	THR14_0297_S01	glioblastoma multiforme	11.7	Yes, age < 30 years	male	THR14	cbttc.org/access-cbttc-data	C176874	7316-1057-T, aliquot 401550, cohort CPF1505001	Glioblastoma multiforme	0.0390617
637	THR14_0298_S01	glioma	1.7	Yes, age < 30 years	female	THR14	cbttc.org/access-cbttc-data	C15990	7316-1455-T, aliquot 400856, cohort CPF1505001	Glioma	0.120195
638	THR14_0299_S01	supratentorial embryonal tumor NOS	2.8	Yes, age < 30 years	female	THR14	cbttc.org/access-cbttc-data	C36777	7316-155-T, aliquot 406957, cohort CPF1505001	Supratentorial embryonal tumor	0.183654
639	TH03_0003_S01	undifferentiated sarcoma NOS	17	Yes, age < 30 years	not reported	TH03	unavailable	N/A	N/A	Other sarcoma	0.0602087
640	TH03_0003_S03	undifferentiated sarcoma NOS	17	Yes, age < 30 years	not reported	TH03	unavailable	N/A	N/A	Other sarcoma	0.0409882
641	TH03_0003_S04	undifferentiated sarcoma NOS	17	Yes, age < 30 years	not reported	TH03	unavailable	N/A	N/A	Other sarcoma	0.0527961
642	THR14_0300_S01	supratentorial embryonal tumor NOS	17.8	Yes, age < 30 years	male	THR14	cbttc.org/access-cbttc-data	C36285	7316-158-T, aliquot 398452, cohort CPF1505001	Supratentorial embryonal tumor	0
643	THR14_0301_S01	glioblastoma multiforme	16.2	Yes, age < 30 years	male	THR14	cbttc.org/access-cbttc-data	C34809	7316-161-T, aliquot 406959, cohort CPF1505001	Glioblastoma multiforme	0.0484945
644	THR14_0302_S01	glioblastoma multiforme	6.8	Yes, age < 30 years	female	THR14	cbttc.org/access-cbttc-data	C47478	7316-194-RNA_406978 , cohort CPF1505001	Glioblastoma multiforme	0
645	THR14_0303_S01	glioma	13.5	Yes, age < 30 years	female	THR14	cbttc.org/access-cbttc-data	C57441	7316-204-T, aliquot 398058, cohort CPF1505001	Glioma	0
646	THR14_0304_S01	glioblastoma multiforme	16.7	Yes, age < 30 years	female	THR14	cbttc.org/access-cbttc-data	C42066	7316-255-T, aliquot 401560, cohort CPF1505001	Glioblastoma multiforme	0.0444939
647	THR14_0305_S01	glioblastoma multiforme	14.4	Yes, age < 30 years	male	THR14	cbttc.org/access-cbttc-data	C54612	7316-287-T, aliquot 398451, cohort CPF1505001	Glioblastoma multiforme	0.129179
648	THR14_0306_S01	glioblastoma multiforme	14.7	Yes, age < 30 years	female	THR14	cbttc.org/access-cbttc-data	C54735	7316-288-T, aliquot 398450, cohort CPF1505001	Glioblastoma multiforme	0
649	THR14_0308_S01	glioblastoma multiforme	17.7	Yes, age < 30 years	female	THR14	cbttc.org/access-cbttc-data	C71709	7316-343-T, aliquot 401742, cohort CPF1505001	Glioblastoma multiforme	0.0624992
650	THR14_0309_S01	glioma	5.2	Yes, age < 30 years	female	THR14	cbttc.org/access-cbttc-data	C340710	7316-388-T, aliquot 398449, cohort CPF1505001	Glioma	0.124268
651	THR14_0310_S01	glioblastoma multiforme	15.4	Yes, age < 30 years	male	THR14	cbttc.org/access-cbttc-data	C88806	7316-392-T, aliquot 401743, cohort CPF1505001	Glioblastoma multiforme	0.0353434
652	THR14_0311_S01	glioblastoma multiforme	11.6	Yes, age < 30 years	female	THR14	cbttc.org/access-cbttc-data	C89052	7316-409-T, aliquot 398448, cohort CPF1505001	Glioblastoma multiforme	0.0279703
653	THR14_0312_S01	glioma	18.5	Yes, age < 30 years	male	THR14	cbttc.org/access-cbttc-data	C94956	7316-445-T, aliquot 401741, cohort CPF1505001	Glioma	0.156546
654	THR14_0313_S01	glioma	7.1	Yes, age < 30 years	male	THR14	cbttc.org/access-cbttc-data	C99753	7316-466-T, aliquot 401561, cohort CPF1505001	Glioma	0.0454177
655	THR14_0314_S01	supratentorial embryonal tumor NOS	7.6	Yes, age < 30 years	female	THR14	cbttc.org/access-cbttc-data	C109470	7316-512-T, aliquot 401962, cohort CPF1505001	Supratentorial embryonal tumor	0.00562315
656	THR14_0315_S01	supratentorial embryonal tumor NOS	9	Yes, age < 30 years	female	THR14	cbttc.org/access-cbttc-data	C113775	7316-536-T, aliquot 400788, cohort CPF1505001	Supratentorial embryonal tumor	0.0662174
657	THR14_0316_S01	glioblastoma multiforme	#N/A	Yes, age < 30 years	female	THR14	cbttc.org/access-cbttc-data	C119310	7316-619-T, aliquot 400121, cohort CPF1505001	Glioblastoma multiforme	0.0717684
658	THR14_0317_S01	glioblastoma multiforme	#N/A	Yes, age < 30 years	female	THR14	cbttc.org/access-cbttc-data	C119433	7316-620-T, aliquot 400120, cohort CPF1505001	Glioblastoma multiforme	0
659	THR14_0318_S01	glioblastoma multiforme	#N/A	Yes, age < 30 years	male	THR14	cbttc.org/access-cbttc-data	C119679	7316-622-T, aliquot 400789, cohort CPF1505001	Glioblastoma multiforme	0.0891967
660	THR14_0319_S01	glioblastoma multiforme	#N/A	Yes, age < 30 years	female	THR14	cbttc.org/access-cbttc-data	C119925	7316-624-T, aliquot 400268, cohort CPF1505001	Glioblastoma multiforme	0
661	THR14_0320_S01	glioblastoma multiforme	1.4	Yes, age < 30 years	male	THR14	cbttc.org/access-cbttc-data	C124599	7316-716-T, aliquot 400787, cohort CPF1505001	Glioblastoma multiforme	0.0200282
662	THR14_0321_S01	supratentorial embryonal tumor NOS	1.8	Yes, age < 30 years	female	THR14	cbttc.org/access-cbttc-data	C134562	7316-784-T, aliquot 401961, cohort CPF1505001	Supratentorial embryonal tumor	0.0395975
663	THR14_0324_S01	glioblastoma multiforme	2.5	Yes, age < 30 years	male	THR14	cbttc.org/access-cbttc-data	C28290	7316-85-T, aliquot 398059, cohort CPF1505001	Glioblastoma multiforme	0.065526
664	THR14_0325_S01	supratentorial embryonal tumor NOS	1.4	Yes, age < 30 years	male	THR14	cbttc.org/access-cbttc-data	C26199	7316-87-T, aliquot 401963, cohort CPF1505001	Supratentorial embryonal tumor	0
665	THR14_0326_S01	glioma	10.2	Yes, age < 30 years	female	THR14	cbttc.org/access-cbttc-data	C116727	7316-870-T, aliquot 398453, cohort CPF1505001	Glioma	0.0853785
666	THR14_0327_S01	glioblastoma multiforme	11.4	Yes, age < 30 years	female	THR14	cbttc.org/access-cbttc-data	C70848	7316-942-T, aliquot 400855, cohort CPF1505001	Glioblastoma multiforme	0.00865176
667	THR15_0328_S01	osteosarcoma	#N/A	Yes, age < 30 years	male	THR15	phs000699.v1.p1	BZ01-Tumor	SRR1701572	Osteosarcoma	0.0946114
668	THR15_0329_S01	osteosarcoma	#N/A	Yes, age < 30 years	female	THR15	phs000699.v1.p1	BZ02-Tumor	SRR1701812	Osteosarcoma	0.0114703
669	THR15_0330_S01	osteosarcoma	#N/A	Yes, age < 30 years	female	THR15	phs000699.v1.p1	BZ03-Tumor	SRR1701197	Osteosarcoma	0.181691
670	THR15_0334_S01	osteosarcoma	#N/A	Yes, age < 30 years	female	THR15	phs000699.v1.p1	BZ08-Tumor	SRR1701622	Osteosarcoma	0.00381994
671	THR15_0336_S01	osteosarcoma	#N/A	Yes, age < 30 years	male	THR15	phs000699.v1.p1	BZ10-Tumor	SRR1701662	Osteosarcoma	0.0428858
672	THR15_0337_S01	osteosarcoma	#N/A	Yes, age < 30 years	male	THR15	phs000699.v1.p1	BZ11-Tumor	SRR1701796	Osteosarcoma	0.0206968
673	THR15_0338_S01	osteosarcoma	#N/A	Yes, age < 30 years	male	THR15	phs000699.v1.p1	BZ13-Tumor	SRR1701153	Osteosarcoma	0.657334
674	THR15_0339_S01	osteosarcoma	#N/A	Yes, age < 30 years	female	THR15	phs000699.v1.p1	BZ14-Tumor	SRR1701172	Osteosarcoma	0.0917758
675	THR15_0341_S01	osteosarcoma	#N/A	Yes, age < 30 years	female	THR15	phs000699.v1.p1	BZ16-Tumor	SRR1701742	Osteosarcoma	0.32733
676	THR15_0342_S01	osteosarcoma	#N/A	Yes, age < 30 years	female	THR15	phs000699.v1.p1	BZ17-Tumor	SRR1701291	Osteosarcoma	0.0374548
677	THR15_0343_S01	osteosarcoma	#N/A	Yes, age < 30 years	female	THR15	phs000699.v1.p1	BZ19-Tumor	SRR1701343	Osteosarcoma	0
678	THR15_0344_S01	osteosarcoma	#N/A	Yes, age < 30 years	male	THR15	phs000699.v1.p1	BZ20-Tumor	SRR1701527	Osteosarcoma	0.00622212
679	THR15_0345_S01	osteosarcoma	#N/A	Yes, age < 30 years	female	THR15	phs000699.v1.p1	BZ21-Tumor	SRR1701405	Osteosarcoma	0
680	THR15_0346_S01	osteosarcoma	#N/A	Yes, age < 30 years	male	THR15	phs000699.v1.p1	BZ22-Tumor	SRR1701473	Osteosarcoma	0.220915
681	THR15_0347_S01	osteosarcoma	#N/A	Yes, age < 30 years	female	THR15	phs000699.v1.p1	BZ23-Tumor	SRR1701556	Osteosarcoma	0
682	THR15_0348_S01	osteosarcoma	#N/A	Yes, age < 30 years	male	THR15	phs000699.v1.p1	BZ24-Tumor	SRR1701454	Osteosarcoma	0.18637
683	THR15_0349_S01	osteosarcoma	#N/A	Yes, age < 30 years	female	THR15	phs000699.v1.p1	BZ25-Tumor	SRR1701435	Osteosarcoma	0
684	THR15_0350_S01	osteosarcoma	#N/A	Yes, age < 30 years	female	THR15	phs000699.v1.p1	BZ27-Tumor	SRR1701327	Osteosarcoma	0.0397451
685	THR15_0352_S01	osteosarcoma	#N/A	Yes, age < 30 years	female	THR15	phs000699.v1.p1	BZ29-Tumor	SRR1701256	Osteosarcoma	0.000981312
686	THR15_0353_S01	osteosarcoma	#N/A	Yes, age < 30 years	male	THR15	phs000699.v1.p1	BZ30-Tumor	SRR1701777	Osteosarcoma	0.0772341
687	THR15_0354_S01	osteosarcoma	#N/A	Yes, age < 30 years	male	THR15	phs000699.v1.p1	BZ31-Tumor	SRR1701638	Osteosarcoma	0
688	THR15_0355_S01	osteosarcoma	#N/A	Yes, age < 30 years	female	THR15	phs000699.v1.p1	BZ32-Tumor	SRR1701369	Osteosarcoma	0.0873521
689	THR15_0356_S01	osteosarcoma	#N/A	Yes, age < 30 years	female	THR15	phs000699.v1.p1	BZ33-Tumor	SRR1701828	Osteosarcoma	0.0681733
690	THR15_0357_S01	osteosarcoma	#N/A	Yes, age < 30 years	male	THR15	phs000699.v1.p1	BZ34-Tumor	SRR1701489	Osteosarcoma	0
691	THR15_0358_S01	osteosarcoma	#N/A	Yes, age < 30 years	male	THR15	phs000699.v1.p1	BZ35-Tumor	SRR1701272	Osteosarcoma	0.0825988
692	THR15_0359_S01	osteosarcoma	#N/A	Yes, age < 30 years	male	THR15	phs000699.v1.p1	BZ36-Tumor	SRR1701137	Osteosarcoma	0.117323
693	THR15_0360_S01	osteosarcoma	#N/A	Yes, age < 30 years	male	THR15	phs000699.v1.p1	BZ37-Tumor	SRR1701687	Osteosarcoma	0.0614139
694	THR15_0361_S01	osteosarcoma	#N/A	Yes, age < 30 years	male	THR15	phs000699.v1.p1	BZ38-Tumor	SRR1701708	Osteosarcoma	0.0309467
695	THR15_0362_S01	osteosarcoma	#N/A	Yes, age < 30 years	male	THR15	phs000699.v1.p1	BZ39-Tumor	SRR1701216	Osteosarcoma	0
696	TH03_0038_S01	osteosarcoma	13	Yes, age < 30 years	not reported	TH03	unavailable	N/A	N/A	Osteosarcoma	0.579873
697	THR17_0387_S01	medulloblastoma	5	Yes, age < 30 years	male	THR17	EGAD00001000158	icgc/_EGAZ00001000198_81MHLABXX_2_withJunctionsOnGenome_dupsFlagged	EGAZ00001000198_81MHLABXX_2_withJunctionsOnGenome_dupsFlagged, MB-0182, MYC-2	Medulloblastoma	0.0932402
698	THR17_0388_S01	medulloblastoma	29	Yes, age < 30 years	male	THR17	EGAD00001000158	icgc/_EGAZ00001000199_81MHLABXX_4_withJunctionsOnGenome_dupsFlagged	EGAZ00001000199_81MHLABXX_4_withJunctionsOnGenome_dupsFlagged, MB-412, MYC-4	Medulloblastoma	0
699	THR17_0389_S01	medulloblastoma	3	Yes, age < 30 years	male	THR17	EGAD00001000158	icgc/_EGAZ00001000200_81MHLABXX_5_withJunctionsOnGenome_dupsFlagged	EGAZ00001000200_81MHLABXX_5_withJunctionsOnGenome_dupsFlagged, MB-549, MYC-5	Medulloblastoma	0.084503
700	THR17_0390_S01	medulloblastoma	7	Yes, age < 30 years	male	THR17	EGAD00001000158	icgc/_EGAZ00001000201_81MHLABXX_6_withJunctionsOnGenome_dupsFlagged	EGAZ00001000201_81MHLABXX_6_withJunctionsOnGenome_dupsFlagged, MB-591, MYC-6	Medulloblastoma	0.0746382
701	THR17_0391_S01	medulloblastoma	4	Yes, age < 30 years	male	THR17	EGAD00001000158	icgc/_EGAZ00001000202_81MHLABXX_8_withJunctionsOnGenome_dupsFlagged	EGAZ00001000202_81MHLABXX_8_withJunctionsOnGenome_dupsFlagged, MB-759, MYC-8	Medulloblastoma	0
702	THR17_0392_S01	medulloblastoma	4.5	Yes, age < 30 years	male	THR17	EGAD00001000158	icgc/_EGAZ00001000212_81CMBABXX_3_withJunctionsOnGenome_dupsFlagged	EGAZ00001000212_81CMBABXX_3_withJunctionsOnGenome_dupsFlagged, MB-0586, Primary/Met-10	Medulloblastoma	0.00110335
703	THR17_0393_S01	medulloblastoma	4	Yes, age < 30 years	female	THR17	EGAD00001000158	icgc/_EGAZ00001000218_81MAGABXX_3_withJunctionsOnGenome_dupsFlagged	EGAZ00001000218_81MAGABXX_3_withJunctionsOnGenome_dupsFlagged, MB-0329, GroupC-1	Medulloblastoma	0.0556617
704	THR17_0394_S01	medulloblastoma	8	Yes, age < 30 years	male	THR17	EGAD00001000158	icgc/_EGAZ00001000219_81MAGABXX_4_withJunctionsOnGenome_dupsFlagged	EGAZ00001000219_81MAGABXX_4_withJunctionsOnGenome_dupsFlagged, MB-0333, GroupC-2	Medulloblastoma	0.0171125
705	THR17_0395_S01	medulloblastoma	4.9	Yes, age < 30 years	male	THR17	EGAD00001000158	icgc/_EGAZ00001000221_81MAGABXX_6_withJunctionsOnGenome_dupsFlagged	EGAZ00001000221_81MAGABXX_6_withJunctionsOnGenome_dupsFlagged, MB-0511, GroupC-4	Medulloblastoma	0.031732
706	THR17_0396_S01	medulloblastoma	3.2	Yes, age < 30 years	male	THR17	EGAD00001000158	icgc/_EGAZ00001000223_81MAGABXX_8_withJunctionsOnGenome_dupsFlagged	EGAZ00001000223_81MAGABXX_8_withJunctionsOnGenome_dupsFlagged, MB-0532, GroupC-6	Medulloblastoma	0
707	THR17_0397_S01	medulloblastoma	#N/A	Yes, age < 30 years	N/A	THR17	EGAD00001000158	icgc/_EGAZ00001000226_81MAGABXX_1_withJunctionsOnGenome_dupsFlagged	EGAZ00001000226_81MAGABXX_1_withJunctionsOnGenome_dupsFlagged, MB-0594, GroupC-9	Medulloblastoma	0.0657242
708	THR17_0398_S01	medulloblastoma	4	Yes, age < 30 years	male	THR17	EGAD00001000158	icgc/_EGAZ00001000227_81MAGABXX_2_withJunctionsOnGenome_dupsFlagged	EGAZ00001000227_81MAGABXX_2_withJunctionsOnGenome_dupsFlagged, MB-0607, GroupC-10	Medulloblastoma	0.0622839
709	THR17_0399_S01	medulloblastoma	4	Yes, age < 30 years	male	THR17	EGAD00001000158	icgc/_EGAZ00001000232_81MK3ABXX_3_withJunctionsOnGenome_dupsFlagged	EGAZ00001000232_81MK3ABXX_3_withJunctionsOnGenome_dupsFlagged, MB-0439, GroupD-5	Medulloblastoma	0
710	TH03_0004_S02	hepatoblastoma	2	Yes, age < 30 years	male	TH03	unavailable	N/A	N/A	Hepatoblastoma	0.0507513
711	TH03_0004_S03	hepatoblastoma	2	Yes, age < 30 years	male	TH03	unavailable	N/A	N/A	Hepatoblastoma	0.0566134
712	TH03_0004_S04	hepatoblastoma	2	Yes, age < 30 years	male	TH03	unavailable	N/A	N/A	Hepatoblastoma	0.0838259
713	THR17_0400_S01	medulloblastoma	11	Yes, age < 30 years	male	THR17	EGAD00001000158	icgc/_EGAZ00001000233_81MK3ABXX_4_withJunctionsOnGenome_dupsFlagged	EGAZ00001000233_81MK3ABXX_4_withJunctionsOnGenome_dupsFlagged, MB-0447, GroupD-6	Medulloblastoma	0.0408493
714	THR17_0401_S01	medulloblastoma	8	Yes, age < 30 years	male	THR17	EGAD00001000158	icgc/_EGAZ00001000236_81MK3ABXX_7_withJunctionsOnGenome_dupsFlagged	EGAZ00001000236_81MK3ABXX_7_withJunctionsOnGenome_dupsFlagged, MB-0569, GroupD-9	Medulloblastoma	0.155417
715	THR17_0402_S01	medulloblastoma	9	Yes, age < 30 years	female	THR17	EGAD00001000158	icgc/_EGAZ00001000237_81MK3ABXX_8_withJunctionsOnGenome_dupsFlagged	EGAZ00001000237_81MK3ABXX_8_withJunctionsOnGenome_dupsFlagged, MB-0600, GroupD-10	Medulloblastoma	0.020864
716	THR17_0403_S01	medulloblastoma	10	Yes, age < 30 years	male	THR17	EGAD00001000158	icgc/EGAZ00001000235	EGAZ00001000235_81MK3ABXX_6_withJunctionsOnGenome_dupsFlagged, MB-0563, GroupD-8	Medulloblastoma	0.032313
717	THR18_0404_S01	medulloblastoma	8	Yes, age < 30 years	male	THR18	EGAD00001000328	icgc/_EGAR00001049879_RNA_tumor_ICGC_MB26	EGAR00001049879_RNA_tumor_ICGC_MB26	Medulloblastoma	0.0974271
718	THR18_0405_S01	medulloblastoma	4	Yes, age < 30 years	female	THR18	EGAD00001000328	icgc/_EGAR00001049884_RNA_tumor_ICGC_MB35	EGAR00001049884_RNA_tumor_ICGC_MB35	Medulloblastoma	0.0254251
719	THR18_0406_S01	medulloblastoma	1	Yes, age < 30 years	female	THR18	EGAD00001000328	icgc/_EGAR00001049886_RNA_tumor_ICGC_MB37	EGAR00001049886_RNA_tumor_ICGC_MB37	Medulloblastoma	0.0583993
720	THR18_0407_S01	medulloblastoma	6	Yes, age < 30 years	male	THR18	EGAD00001000328	icgc/_EGAR00001049887_RNA_tumor_ICGC_MB38	EGAR00001049887_RNA_tumor_ICGC_MB38	Medulloblastoma	0.00336756
721	THR18_0408_S01	medulloblastoma	3	Yes, age < 30 years	male	THR18	EGAD00001000328	icgc/_EGAR00001049889_RNA_tumor_ICGC_MB45	EGAR00001049889_RNA_tumor_ICGC_MB45	Medulloblastoma	0.0602799
722	THR18_0409_S01	medulloblastoma	10	Yes, age < 30 years	male	THR18	EGAD00001000328	icgc/_EGAR00001049891_RNA_tumor_ICGC_MB49	EGAR00001049891_RNA_tumor_ICGC_MB49	Medulloblastoma	0.0810851
723	THR19_0440_S01	glioma	23	Yes, age < 30 years	female	THR19	EGAD00001000617	icgc/_EGAR00001124529_RNA-seq_PAIRED_ICGC_PA20_s_120110_6	EGAR00001124529_RNA-seq_PAIRED_ICGC_PA20_s_120110_6	Glioma	0.107854
724	THR19_0441_S01	glioma	2	Yes, age < 30 years	male	THR19	EGAD00001000617	icgc/_EGAR00001124530_RNA-seq_PAIRED_ICGC_PA24_s_120110_4	EGAR00001124530_RNA-seq_PAIRED_ICGC_PA24_s_120110_4	Glioma	0.127973
725	THR19_0442_S01	glioma	3	Yes, age < 30 years	male	THR19	EGAD00001000617	icgc/_EGAR00001124531_RNA-seq_PAIRED_ICGC_PA25_s_111201_2b	EGAR00001124531_RNA-seq_PAIRED_ICGC_PA25_s_111201_2b	Glioma	0.0940495
726	THR19_0443_S01	glioma	2	Yes, age < 30 years	male	THR19	EGAD00001000617	icgc/_EGAR00001124532_RNA-seq_PAIRED_ICGC_PA34_s_110809_4	EGAR00001124532_RNA-seq_PAIRED_ICGC_PA34_s_110809_4	Glioma	0.0650815
727	THR19_0444_S01	glioma	9	Yes, age < 30 years	male	THR19	EGAD00001000617	icgc/_EGAR00001124533_RNA-seq_PAIRED_ICGC_PA37_s_110809_2	EGAR00001124533_RNA-seq_PAIRED_ICGC_PA37_s_110809_2	Glioma	0.0657375
728	THR19_0445_S01	glioma	15	Yes, age < 30 years	female	THR19	EGAD00001000617	icgc/_EGAR00001124534_RNA-seq_PAIRED_ICGC_PA41_s_110818_1	EGAR00001124534_RNA-seq_PAIRED_ICGC_PA41_s_110818_1	Glioma	0.0408919
729	THR19_0446_S01	glioma	3	Yes, age < 30 years	male	THR19	EGAD00001000617	icgc/_EGAR00001124535_RNA-seq_PAIRED_ICGC_PA42_s_110908_3	EGAR00001124535_RNA-seq_PAIRED_ICGC_PA42_s_110908_3	Glioma	0.158331
730	THR19_0447_S01	glioma	9	Yes, age < 30 years	male	THR19	EGAD00001000617	icgc/_EGAR00001124536_RNA-seq_PAIRED_ICGC_PA46_s_110818_2	EGAR00001124536_RNA-seq_PAIRED_ICGC_PA46_s_110818_2	Glioma	0.180236
731	THR19_0449_S01	glioma	10	Yes, age < 30 years	male	THR19	EGAD00001000617	icgc/_EGAR00001124538_RNA-seq_PAIRED_ICGC_PA53_s_111201_1a	EGAR00001124538_RNA-seq_PAIRED_ICGC_PA53_s_111201_1a	Glioma	0.107469
732	THR19_0450_S01	glioma	5	Yes, age < 30 years	female	THR19	EGAD00001000617	icgc/_EGAR00001124539_RNA-seq_PAIRED_ICGC_PA55_s_111201_2b	EGAR00001124539_RNA-seq_PAIRED_ICGC_PA55_s_111201_2b	Glioma	0.0681105
733	THR19_0451_S01	glioma	9	Yes, age < 30 years	male	THR19	EGAD00001000617	icgc/_EGAR00001124540_RNA-seq_PAIRED_ICGC_PA56_s_111201_3b	EGAR00001124540_RNA-seq_PAIRED_ICGC_PA56_s_111201_3b	Glioma	0.0342409
734	THR19_0452_S01	glioma	13	Yes, age < 30 years	male	THR19	EGAD00001000617	icgc/_EGAR00001124541_RNA-seq_PAIRED_ICGC_PA58_s_111201_4a	EGAR00001124541_RNA-seq_PAIRED_ICGC_PA58_s_111201_4a	Glioma	0.131877
735	THR19_0453_S01	glioma	5	Yes, age < 30 years	female	THR19	EGAD00001000617	icgc/_EGAR00001124542_RNA-seq_PAIRED_ICGC_PA59_s_111201_4b	EGAR00001124542_RNA-seq_PAIRED_ICGC_PA59_s_111201_4b	Glioma	0.0243754
736	THR19_0454_S01	glioma	4	Yes, age < 30 years	female	THR19	EGAD00001000617	icgc/_EGAR00001124543_RNA-seq_PAIRED_ICGC_PA62_s_111201_5b	EGAR00001124543_RNA-seq_PAIRED_ICGC_PA62_s_111201_5b	Glioma	0.0393304
737	THR19_0455_S01	glioma	17	Yes, age < 30 years	female	THR19	EGAD00001000617	icgc/_EGAR00001124544_RNA-seq_PAIRED_ICGC_PA63_s_111201_5a	EGAR00001124544_RNA-seq_PAIRED_ICGC_PA63_s_111201_5a	Glioma	0.0468451
738	THR19_0456_S01	glioma	4	Yes, age < 30 years	male	THR19	EGAD00001000617	icgc/_EGAR00001124545_RNA-seq_PAIRED_ICGC_PA64_s_111201_6a	EGAR00001124545_RNA-seq_PAIRED_ICGC_PA64_s_111201_6a	Glioma	0.0532173
739	THR19_0457_S01	glioma	16	Yes, age < 30 years	male	THR19	EGAD00001000617	icgc/_EGAR00001124546_RNA-seq_PAIRED_ICGC_PA65_s_111201_6b	EGAR00001124546_RNA-seq_PAIRED_ICGC_PA65_s_111201_6b	Glioma	0.0881767
740	THR19_0458_S01	glioma	6	Yes, age < 30 years	female	THR19	EGAD00001000617	icgc/_EGAR00001124547_RNA-seq_PAIRED_ICGC_PA69_s_111201_7b	EGAR00001124547_RNA-seq_PAIRED_ICGC_PA69_s_111201_7b	Glioma	0.0976435
741	THR19_0459_S01	glioma	6	Yes, age < 30 years	male	THR19	EGAD00001000617	icgc/_EGAR00001124548_RNA-seq_PAIRED_ICGC_PA70_s_111201_7a	EGAR00001124548_RNA-seq_PAIRED_ICGC_PA70_s_111201_7a	Glioma	0.0647146
742	THR19_0460_S01	glioma	2	Yes, age < 30 years	female	THR19	EGAD00001000617	icgc/_EGAR00001124549_RNA-seq_PAIRED_ICGC_PA71_s_111201_8a	EGAR00001124549_RNA-seq_PAIRED_ICGC_PA71_s_111201_8a	Glioma	0.1084
743	THR19_0461_S01	glioma	9	Yes, age < 30 years	male	THR19	EGAD00001000617	icgc/_EGAR00001124550_RNA-seq_PAIRED_ICGC_PA73_s_111201_8b	EGAR00001124550_RNA-seq_PAIRED_ICGC_PA73_s_111201_8b	Glioma	0.0574334
744	THR19_0462_S01	glioma	6	Yes, age < 30 years	male	THR19	EGAD00001000617	icgc/_EGAR00001124551_RNA-seq_PAIRED_ICGC_PA79_s_111201_1a	EGAR00001124551_RNA-seq_PAIRED_ICGC_PA79_s_111201_1a	Glioma	0.0481966
745	THR19_0463_S01	glioma	14	Yes, age < 30 years	male	THR19	EGAD00001000617	icgc/_EGAR00001124552_RNA-seq_PAIRED_ICGC_PA81_s_111201_2a	EGAR00001124552_RNA-seq_PAIRED_ICGC_PA81_s_111201_2a	Glioma	0.032012
746	THR20_0481_S01	medulloblastoma	17	Yes, age < 30 years	male	THR20	EGAD00001001620	icgc/_EGAR00001049871_RNA_tumor_ICGC_MB15	EGAR00001049871_RNA_tumor_ICGC_MB15	Medulloblastoma	0.0593811
747	THR20_0482_S01	medulloblastoma	3	Yes, age < 30 years	male	THR20	EGAD00001001620	icgc/_EGAR00001049872_RNA_tumor_ICGC_MB16	EGAR00001049872_RNA_tumor_ICGC_MB16	Medulloblastoma	0.0149201
748	THR20_0483_S01	medulloblastoma	6	Yes, age < 30 years	female	THR20	EGAD00001001620	icgc/_EGAR00001049874_RNA_tumor_ICGC_MB1	EGAR00001049874_RNA_tumor_ICGC_MB1	Medulloblastoma	0.042948
749	THR20_0484_S01	medulloblastoma	9	Yes, age < 30 years	female	THR20	EGAD00001001620	icgc/_EGAR00001049875_RNA_tumor_ICGC_MB20	EGAR00001049875_RNA_tumor_ICGC_MB20	Medulloblastoma	0.0178586
750	THR20_0485_S01	medulloblastoma	4	Yes, age < 30 years	female	THR20	EGAD00001001620	icgc/_EGAR00001049876_RNA_tumor_ICGC_MB21	EGAR00001049876_RNA_tumor_ICGC_MB21	Medulloblastoma	0.0923671
751	THR20_0486_S01	medulloblastoma	10	Yes, age < 30 years	female	THR20	EGAD00001001620	icgc/_EGAR00001049877_RNA_tumor_ICGC_MB23	EGAR00001049877_RNA_tumor_ICGC_MB23	Medulloblastoma	0.0303205
752	THR20_0487_S01	medulloblastoma	7	Yes, age < 30 years	male	THR20	EGAD00001001620	icgc/_EGAR00001049878_RNA_tumor_ICGC_MB24	EGAR00001049878_RNA_tumor_ICGC_MB24	Medulloblastoma	0.0543152
753	THR20_0488_S01	medulloblastoma	7	Yes, age < 30 years	male	THR20	EGAD00001001620	icgc/_EGAR00001049880_RNA_tumor_ICGC_MB2	EGAR00001049880_RNA_tumor_ICGC_MB2	Medulloblastoma	0.367162
754	THR20_0489_S01	medulloblastoma	14	Yes, age < 30 years	female	THR20	EGAD00001001620	icgc/_EGAR00001049881_RNA_tumor_ICGC_MB31	EGAR00001049881_RNA_tumor_ICGC_MB31	Medulloblastoma	0.0238762
755	THR20_0490_S01	medulloblastoma	8	Yes, age < 30 years	female	THR20	EGAD00001001620	icgc/_EGAR00001049882_RNA_tumor_ICGC_MB32	EGAR00001049882_RNA_tumor_ICGC_MB32	Medulloblastoma	0.0915394
756	THR20_0491_S01	medulloblastoma	13	Yes, age < 30 years	female	THR20	EGAD00001001620	icgc/_EGAR00001049883_RNA_tumor_ICGC_MB34	EGAR00001049883_RNA_tumor_ICGC_MB34	Medulloblastoma	0.0151214
757	THR20_0492_S01	medulloblastoma	4	Yes, age < 30 years	male	THR20	EGAD00001001620	icgc/_EGAR00001049885_RNA_tumor_ICGC_MB36	EGAR00001049885_RNA_tumor_ICGC_MB36	Medulloblastoma	0.0293738
758	THR20_0493_S01	medulloblastoma	4	Yes, age < 30 years	male	THR20	EGAD00001001620	icgc/_EGAR00001049888_RNA_tumor_ICGC_MB39	EGAR00001049888_RNA_tumor_ICGC_MB39	Medulloblastoma	0
759	THR20_0494_S01	medulloblastoma	6	Yes, age < 30 years	female	THR20	EGAD00001001620	icgc/_EGAR00001049890_RNA_tumor_ICGC_MB46	EGAR00001049890_RNA_tumor_ICGC_MB46	Medulloblastoma	0.0335937
760	THR20_0495_S01	medulloblastoma	10	Yes, age < 30 years	female	THR20	EGAD00001001620	icgc/_EGAR00001049892_RNA_tumor_ICGC_MB50	EGAR00001049892_RNA_tumor_ICGC_MB50	Medulloblastoma	0.00494277
761	THR20_0496_S01	medulloblastoma	7	Yes, age < 30 years	male	THR20	EGAD00001001620	icgc/_EGAR00001049893_RNA_tumor_ICGC_MB51	EGAR00001049893_RNA_tumor_ICGC_MB51	Medulloblastoma	0.141692
762	THR20_0497_S01	medulloblastoma	6	Yes, age < 30 years	female	THR20	EGAD00001001620	icgc/_EGAR00001049894_RNA_tumor_ICGC_MB5	EGAR00001049894_RNA_tumor_ICGC_MB5	Medulloblastoma	0.221336
763	THR20_0498_S01	medulloblastoma	14	Yes, age < 30 years	female	THR20	EGAD00001001620	icgc/_EGAR00001049895_RNA_tumor_ICGC_MB6	EGAR00001049895_RNA_tumor_ICGC_MB6	Medulloblastoma	0.212246
764	THR20_0499_S01	medulloblastoma	9	Yes, age < 30 years	female	THR20	EGAD00001001620	icgc/_EGAR00001352522_RNA-Seq_paired-end_ICGC_MB176_s_130514_2	EGAR00001352522_RNA-Seq_paired-end_ICGC_MB176_s_130514_2	Medulloblastoma	0.00337988
765	TH03_0005_S01	nasopharyngeal carcinoma	20	Yes, age < 30 years	not reported	TH03	unavailable	N/A	N/A	Others	1.65586
766	THR20_0500_S01	medulloblastoma	#N/A	Yes, age < 30 years	unknown	THR20	EGAD00001001620	icgc/_EGAR00001352523_RNA-Seq_paired-end_ICGC_MB200_s_130611_7	EGAR00001352523_RNA-Seq_paired-end_ICGC_MB200_s_130611_7	Medulloblastoma	0.00395848
767	THR20_0501_S01	medulloblastoma	1	Yes, age < 30 years	male	THR20	EGAD00001001620	icgc/_EGAR00001352526_RNA-Seq_paired-end_ICGC_MB28_s_131010_7	EGAR00001352526_RNA-Seq_paired-end_ICGC_MB28_s_131010_7	Medulloblastoma	0
768	THR20_0502_S01	medulloblastoma	5	Yes, age < 30 years	female	THR20	EGAD00001001620	icgc/_EGAR00001352529_RNA-Seq_paired-end_ICGC_MB206_s_130705_8	EGAR00001352529_RNA-Seq_paired-end_ICGC_MB206_s_130705_8	Medulloblastoma	0.00204628
769	THR20_0503_S01	medulloblastoma	8	Yes, age < 30 years	male	THR20	EGAD00001001620	icgc/_EGAR00001352536_RNA-Seq_paired-end_MB-1M21_s_140401_5	EGAR00001352536_RNA-Seq_paired-end_MB-1M21_s_140401_5	Medulloblastoma	0
770	THR20_0504_S01	medulloblastoma	#N/A	Yes, age < 30 years	unknown	THR20	EGAD00001001620	icgc/_EGAR00001352537_RNA-Seq_paired-end_MB-4M23_s_140401_3	EGAR00001352537_RNA-Seq_paired-end_MB-4M23_s_140401_3	Medulloblastoma	0.0043679
771	THR20_0505_S01	medulloblastoma	#N/A	Yes, age < 30 years	unknown	THR20	EGAD00001001620	icgc/_EGAR00001352538_RNA-Seq_paired-end_MB-4M26_s_140401_6	EGAR00001352538_RNA-Seq_paired-end_MB-4M26_s_140401_6	Medulloblastoma	0
772	THR20_0506_S01	medulloblastoma	#N/A	Yes, age < 30 years	unknown	THR20	EGAD00001001620	icgc/_EGAR00001352539_RNA-Seq_paired-end_MB-4M77_s_140401_4	EGAR00001352539_RNA-Seq_paired-end_MB-4M77_s_140401_4	Medulloblastoma	0
773	THR20_0507_S01	medulloblastoma	13	Yes, age < 30 years	female	THR20	EGAD00001001620	icgc/_EGAR00001352541_RNA-Seq_paired-end_ICGC_MB19_s_131010_4	EGAR00001352541_RNA-Seq_paired-end_ICGC_MB19_s_131010_4	Medulloblastoma	0
774	THR20_0508_S01	medulloblastoma	18	Yes, age < 30 years	male	THR20	EGAD00001001620	icgc/_EGAR00001352546_RNA-Seq_paired-end_ICGC_MB64_s_130308_8	EGAR00001352546_RNA-Seq_paired-end_ICGC_MB64_s_130308_8	Medulloblastoma	0.00380361
775	THR20_0509_S01	medulloblastoma	#N/A	Yes, age < 30 years	unknown	THR20	EGAD00001001620	icgc/_EGAR00001352551_RNA-Seq_paired-end_MB-1M1_s_140401_2	EGAR00001352551_RNA-Seq_paired-end_MB-1M1_s_140401_2	Medulloblastoma	0.0134003
776	THR20_0510_S01	medulloblastoma	10	Yes, age < 30 years	female	THR20	EGAD00001001620	icgc/EGAD00001001620_ICGC_MB110	EGAD00001001620_ICGC_MB110	Medulloblastoma	0
777	THR20_0511_S01	medulloblastoma	14	Yes, age < 30 years	female	THR20	EGAD00001001620	icgc/EGAD00001001620_ICGC_MB113	EGAD00001001620_ICGC_MB113	Medulloblastoma	0.00037096
778	THR20_0512_S01	medulloblastoma	3	Yes, age < 30 years	male	THR20	EGAD00001001620	icgc/EGAD00001001620_ICGC_MB12	EGAD00001001620_ICGC_MB12	Medulloblastoma	0.0320729
779	THR20_0513_S01	medulloblastoma	13	Yes, age < 30 years	female	THR20	EGAD00001001620	icgc/EGAD00001001620_ICGC_MB18	EGAD00001001620_ICGC_MB18	Medulloblastoma	0.0167472
780	THR20_0514_S01	medulloblastoma	3	Yes, age < 30 years	male	THR20	EGAD00001001620	icgc/EGAD00001001620_ICGC_MB40	EGAD00001001620_ICGC_MB40	Medulloblastoma	0.00308085
781	THR20_0515_S01	medulloblastoma	9	Yes, age < 30 years	male	THR20	EGAD00001001620	icgc/EGAD00001001620_ICGC_MB7	EGAD00001001620_ICGC_MB7	Medulloblastoma	0.0551767
782	THR20_0516_S01	medulloblastoma	6	Yes, age < 30 years	male	THR20	EGAD00001001620	icgc/EGAD00001001620_ICGC_MB9	EGAD00001001620_ICGC_MB9	Medulloblastoma	0.0131758
783	THR20_0517_S01	medulloblastoma	2	Yes, age < 30 years	male	THR20	EGAD00001001620	icgc/EGAD00001001620_ICGC_MB90	EGAD00001001620_ICGC_MB90	Medulloblastoma	0.00140888
784	THR20_0518_S01	medulloblastoma	15	Yes, age < 30 years	male	THR20	EGAD00001001620	icgc/EGAD00001001620_ICGC_MB91	EGAD00001001620_ICGC_MB91	Medulloblastoma	0.00526576
785	THR20_0519_S01	medulloblastoma	3	Yes, age < 30 years	male	THR20	EGAD00001001620	icgc/EGAD00001001620_ICGC_MB95	EGAD00001001620_ICGC_MB95	Medulloblastoma	0.00153918
786	THR09_0561_S01	lymphoma	12	Yes, age < 30 years	male	THR09	EGAD00001000356	EGAR00001076555_tumor_4119027	4119027	Lymphoma	0.0467182
787	THR09_0562_S01	lymphoma	4	Yes, age < 30 years	male	THR09	EGAD00001000356	EGAR00001076556_tumor_4125240	4125240	Lymphoma	0.273734
788	THR09_0563_S01	lymphoma	11	Yes, age < 30 years	male	THR09	EGAD00001000356	EGAR00001076557_tumor_4182393	4182393	Lymphoma	0.113236
789	THR09_0564_S01	lymphoma	15	Yes, age < 30 years	male	THR09	EGAD00001000356	EGAR00001076558_tumor_4190495	4190495	Lymphoma	1.90146
790	THR09_0568_S01	lymphoma	18	Yes, age < 30 years	female	THR09	EGAD00001000356	EGAR00001092800_tumor_4112512	4112512	Lymphoma	0.208564
791	THR09_0570_S01	lymphoma	5	Yes, age < 30 years	male	THR09	EGAD00001000356	EGAR00001092802_tumor_4133511	4133511	Lymphoma	0.288403
792	THR09_0571_S01	lymphoma	5	Yes, age < 30 years	male	THR09	EGAD00001000356	EGAR00001092803_tumor_4142267	4142267	Lymphoma	0.376576
793	THR09_0574_S01	lymphoma	10	Yes, age < 30 years	male	THR09	EGAD00001000356	EGAR00001092806_tumor_4177856	4177856	Lymphoma	0.0285965
794	THR09_0576_S01	lymphoma	17	Yes, age < 30 years	male	THR09	EGAD00001000356	EGAR00001092808_tumor_4193278	4193278	Lymphoma	0.116783
795	THR09_0577_S01	lymphoma	4	Yes, age < 30 years	male	THR09	EGAD00001000356	EGAR00001092809_tumor_4194891	4194891	Lymphoma	0.0914789
796	THR22_0579_S01	lymphoma	16	Yes, age < 30 years	male	THR22	EGAD00001000648	tumor_4104893	4104893	Lymphoma	0.0175604
797	THR22_0582_S01	lymphoma	8	Yes, age < 30 years	male	THR22	EGAD00001000648	tumor_4127766	4127766	Lymphoma	0.0695257
798	THR22_0585_S01	lymphoma	14	Yes, age < 30 years	male	THR22	EGAD00001000648	tumor_4146289	4146289	Lymphoma	0.475564
799	THR22_0595_S01	lymphoma	16	Yes, age < 30 years	male	THR22	EGAD00001000648	tumor_4191799	4191799	Lymphoma	0.0869104
800	THR22_0599_S01	lymphoma	6	Yes, age < 30 years	male	THR22	EGAD00001000648	tumor_4130003	4130003	Lymphoma	0.0456439
801	TH03_0006_S01	rhabdomyosarcoma	7	Yes, age < 30 years	female	TH03	unavailable	N/A	N/A	Rhabdomyosarcoma	0.0268861
802	TH03_0006_S03	rhabdomyosarcoma	7	Yes, age < 30 years	female	TH03	unavailable	N/A	N/A	Rhabdomyosarcoma	0.0682079
803	TH06_0610_S01	sarcoma	8	Yes, age < 30 years	male	TH06	unavailable	N/A	N/A	Others	0.588922
804	TH06_0611_S01	craniopharyngioma	3	Yes, age < 30 years	male	TH06	unavailable	N/A	N/A	Others	0.038191
806	TH06_0613_S01	atypical teratoid/rhabdoid tumor	0	Yes, age < 30 years	male	TH06	unavailable	N/A	N/A	Rhabdoid tumor	0.000693793
807	TH06_0613_S02	atypical teratoid/rhabdoid tumor	0	Yes, age < 30 years	male	TH06	unavailable	N/A	N/A	Rhabdoid tumor	0.477074
808	TH06_0615_S01	Ewing sarcoma	17	Yes, age < 30 years	male	TH06	unavailable	N/A	N/A	Ewings sarcoma	0.040275
809	TH06_0616_S01	glioblastoma multiforme	15	Yes, age < 30 years	female	TH06	unavailable	N/A	N/A	Glioblastoma multiforme	0.00934243
810	TH06_0617_S01	ependymoma	5	Yes, age < 30 years	male	TH06	unavailable	N/A	N/A	Ependymoma	0.0165333
811	TH06_0618_S01	NUT midline carcinoma	8	Yes, age < 30 years	male	TH06	unavailable	N/A	N/A	Others	0.0927103
812	TH06_0619_S01	angiosarcoma	4	Yes, age < 30 years	female	TH06	unavailable	N/A	N/A	Others	0.095576
813	TH06_0620_S01	gliomatosis cerebri	16	Yes, age < 30 years	male	TH06	unavailable	N/A	N/A	Glioma	0.113995
814	TH06_0621_S01	osteosarcoma	16	Yes, age < 30 years	female	TH06	unavailable	N/A	N/A	Osteosarcoma	0.0812078
815	TH06_0622_S01	neuroblastoma	8	Yes, age < 30 years	female	TH06	unavailable	N/A	N/A	Neuroblastoma	0.166103
816	TH06_0623_S01	alveolar rhabdomyosarcoma	13	Yes, age < 30 years	male	TH06	unavailable	N/A	N/A	Rhabdomyosarcoma	0.106066
817	TH06_0624_S01	lung adenocarcinoma	6	Yes, age < 30 years	male	TH06	unavailable	N/A	N/A	Others	0.0468036
818	TH06_0625_S01	fibromatosis	9	Yes, age < 30 years	female	TH06	unavailable	N/A	N/A	Others	0.0133523
819	TH06_0626_S01	fibromatosis	1	Yes, age < 30 years	female	TH06	unavailable	N/A	N/A	Others	0.059528
820	TH06_0627_S01	glioblastoma multiforme	0	Yes, age < 30 years	female	TH06	unavailable	N/A	N/A	Glioblastoma multiforme	0.246075
821	TH06_0628_S01	neuroblastoma	2	Yes, age < 30 years	male	TH06	unavailable	N/A	N/A	Neuroblastoma	0.108246
822	TH06_0629_S01	neurofibromatosis type 1	2	Yes, age < 30 years	male	TH06	unavailable	N/A	N/A	Others	0.0774285
823	TH06_0630_S01	osteosarcoma	15	Yes, age < 30 years	male	TH06	unavailable	N/A	N/A	Osteosarcoma	0.0292727
825	TH06_0632_S01	wilms tumor	4	Yes, age < 30 years	female	TH06	unavailable	N/A	N/A	Wilms tumor	0.0424477
826	TH06_0633_S01	neurofibroma	1	Yes, age < 30 years	male	TH06	unavailable	N/A	N/A	Others	0.0828871
827	TH06_0634_S01	osteosarcoma	14	Yes, age < 30 years	female	TH06	unavailable	N/A	N/A	Osteosarcoma	0
828	THR25_0635_S01	osteosarcoma	17	Yes, age < 30 years	female	THR25	EGAD00001000826	PR13462a	EGAN00001179688	Osteosarcoma	0.0776638
829	THR25_0637_S01	osteosarcoma	15	Yes, age < 30 years	male	THR25	EGAD00001000826	PR13488a	EGAN00001179690	Osteosarcoma	0.0221901
830	THR25_0638_S01	osteosarcoma	26	Yes, age < 30 years	female	THR25	EGAD00001000826	PR13494a	EGAN00001179691	Osteosarcoma	0.165274
831	THR25_0639_S01	osteosarcoma	19	Yes, age < 30 years	male	THR25	EGAD00001000826	PR7196a	EGAN00001179692	Osteosarcoma	0.0226931
832	THR25_0640_S01	osteosarcoma	11	Yes, age < 30 years	female	THR25	EGAD00001000826	PR7197a	EGAN00001179693	Osteosarcoma	0.0270703
833	THR25_0643_S01	osteosarcoma	11	Yes, age < 30 years	female	THR25	EGAD00001000826	PR7513a	EGAN00001179696	Osteosarcoma	0.00119289
834	THR25_0644_S01	osteosarcoma	16	Yes, age < 30 years	male	THR25	EGAD00001000826	PR13476a	EGAN00001179697	Osteosarcoma	0.0257761
835	TH06_0645_S01	malignant peripheral nerve sheath tumor	1	Yes, age < 30 years	male	TH06	unavailable	N/A	N/A	Others	0.0554276
836	TH06_0646_S01	neurofibroma	2	Yes, age < 30 years	male	TH06	unavailable	N/A	N/A	Others	0.184085
837	TH06_0647_S01	glioma	5	Yes, age < 30 years	male	TH06	unavailable	N/A	N/A	Glioma	0.086058
838	TH06_0649_S01	neuroblastoma	1	Yes, age < 30 years	male	TH06	unavailable	N/A	N/A	Neuroblastoma	0.0704069
839	TH02_0651_S01	glioma	12	Yes, age < 30 years	male	TH02	unavailable	N/A	N/A	Glioma	0.0270578
840	TH02_0652_S01	glioma	4	Yes, age < 30 years	female	TH02	unavailable	N/A	N/A	Glioma	0.0249409
841	TH02_0653_S01	glioma	12	Yes, age < 30 years	male	TH02	unavailable	N/A	N/A	Glioma	0.0369352
842	TH02_0654_S01	glioma	4	Yes, age < 30 years	female	TH02	unavailable	N/A	N/A	Glioma	0.00495227
843	TH02_0656_S01	glioma	5	Yes, age < 30 years	male	TH02	unavailable	N/A	N/A	Glioma	0.000517998
[truncated: 865 more rows]
